# Supplementary material for: ATM and 53BP1 regulate alternative end joining–mediated V(D)J recombination
Source: Sci Adv. 2024 Jul 31;10(31):eadn4682. doi: 10.1126/sciadv.adn4682 (PMC11290492; doi:10.1126/sciadv.adn4682)
Supplement: Supplementary file 2 — Tables S1 to S6 [file sciadv.adn4682_tables_s1_to_s6.zip]

Archive with 6 entries (6 files):
- sciadv.adn4682_table_s1.xlsx
- sciadv.adn4682_table_s2.xlsx
- sciadv.adn4682_table_s3.xlsx
- sciadv.adn4682_table_s4.xlsx
- sciadv.adn4682_table_s5.xlsx
- sciadv.adn4682_table_s6.xlsx
