# Supplementary material for: ATM and 53BP1 regulate alternative end joining–mediated V(D)J recombination
Source: Sci Adv. 2024 Jul 31;10(31):eadn4682. doi: 10.1126/sciadv.adn4682 (PMC11290492; doi:10.1126/sciadv.adn4682)
Supplement: Supplementary file 2 — Tables S1 to S6 [file sciadv.adn4682_tables_s1_to_s6.zip › sciadv.adn4682_table_s1.xlsx]

## Sheet: Sheet1
Cell line	Exon deleted	Sequence of deletional junction	Alias
Fig. S1B (Parp1)
Ku70-/-	NA	Germline
Ku70-/- Parp1-/- #1	E4	GGACTCAAGGCCCTAGGTTA/E4-del/TAGGAGCATAGGGCATCTGC
Ku70-/- Parp1-/- #2	E4	TGGCTTCATGTGCCTTTGTT/E4-del/ACAGGGCATCTGCTGCTCCA
Fig. S1C (XRCC1)
Ku70-/-	NA	Germline
Ku70-/- XRCC1-/- #1	E15	CACCAGGCAGAGGCCTGGAG/E15-del/CAGTGGCATGACCATAGCTG	Ku70-/- XR1-/- #1
Ku70-/- XRCC1-/- #2	E15	CACCAGGCAGAGGCCTGTGG/E15-del/AGCCTGAGCATAGCTGCATC	Ku70-/- XR1-/- #2
Fig. S1D (Exo1)
Ku70-/-	NA	Germline
Ku70-/- Exo1-/- #1	E5	AACAGATTCCCTCAGATGTT/E5-del/GTATAGCAGAGGAGAAACTT
		GCTCATCTTCCGCTTAGTGA/E5-del/GAGTGTGGGGTACAGAGGAA
Ku70-/- Exo1-/- #2	E5	GCTCATCTTCCGCTTAGTGG/E5-del/AGGGGAGAGTGTGGGGTACA
Ku70-/- Exo1-/- #3	E5	TGTCTGCCCGCAAGTGCTTC/E5-del/AGGGGAGAGTGTGGGGTACA
Ku70-/- 53BP1-/- Exo1-/- #1	E5	GCTCATCTTCCGCTTAGTGA/E5-del/GAGTGGAAACACGTGGTCTC
Ku70-/- 53BP1-/- Exo1-/- #2	E5	GCTCATCTTCCGCTTAGTGA/E5-del/GAGTGTGGGGTACAGAGGAA
Fig. S1E (Ku70)
WT	NA	Germline
Ku70-/-	E4 & E5	CCTGCAGTGCAACACTGGTT/(E4&E5)-del/TCTGGCCTGGCACCATCTCT
Ku70-/- Parp1-/- #1	E4 & E5	CCTGCAGTGCAACACTGGTT/(E4&E5)-del/TCTGGCCTGGCACCATCTCT
Ku70-/- Parp1-/- #2	E4 & E5	CCTGCAGTGCAACACTGGTT/(E4&E5)-del/TCTGGCCTGGCACCATCTCT
Ku70-/- XRCC1-/- #1	E4 & E5	CCTGCAGTGCAACACTGGTT/(E4&E5)-del/TCTGGCCTGGCACCATCTCT
Ku70-/- XRCC1-/- #2	E4 & E5	CCTGCAGTGCAACACTGGTT/(E4&E5)-del/TCTGGCCTGGCACCATCTCT
Ku70-/- Exo1-/- #1	E4 & E5	CCTGCAGTGCAACACTGGTT/(E4&E5)-del/TCTGGCCTGGCACCATCTCT
Ku70-/- Exo1-/- #2	E4 & E5	CCTGCAGTGCAACACTGGTT/(E4&E5)-del/TCTGGCCTGGCACCATCTCT
Ku70-/- Exo1-/- #3	E4 & E5	CCTGCAGTGCAACACTGGTT/(E4&E5)-del/TCTGGCCTGGCACCATCTCT
Ku70-/- ATM -/- #1	E4 & E5	CCTGCAGTGCAACACTGGTT/(E4&E5)-del/TCTGGCCTGGCACCATCTCT	Ku70-/- ATM -/-
Ku70-/- 53BP1-/- #1	E4 & E5	CCTGCAGTGCAACACTGGTT/(E4&E5)-del/TCTGGCCTGGCACCATCTCT
Ku70-/- 53BP1-/- #2	E4 & E5	CCTGCAGTGCAACACTGGTT/(E4&E5)-del/TCTGGCCTGGCACCATCTCT
Ku70-/- 53BP1-/- Exo1-/- #1	E4 & E5	CCTGCAGTGCAACACTGGTT/(E4&E5)-del/TCTGGCCTGGCACCATCTCT
Ku70-/- 53BP1-/- Exo1-/- #2	E4 & E5	CCTGCAGTGCAACACTGGTT/(E4&E5)-del/TCTGGCCTGGCACCATCTCT
Ku70-/- Lig4-/-	E4 & E5	CTCCTGACTGACTTGCTTAA/(E4&E5)-del/GTTTAAACAAAAACTTAAAA	K7L4-/-
Ku70-/- Lig4-/- 53BP1-/- #1	E4 & E5	CTCCTGACTGACTTGCTTAA/(E4&E5)-del/GTTTAAACAAAAACTTAAAA	K7L4-/- 53BP1-/- #1
Ku70-/- Lig4-/- 53BP1-/- #2	E4 & E5	CTCCTGACTGACTTGCTTAA/(E4&E5)-del/GTTTAAACAAAAACTTAAAA	K7L4-/- 53BP1-/- #2
Fig. S1F (Lig4)
Ku70-/-	NA	Germline
Ku70-/- Lig4-/-	E2	GTCTGGAAAATTTTGTCTAG/E2-del/TAAGTTTACTTAATAACAGG	K7L4-/-
Ku70-/- Lig4-/- 53BP1-/- #1	E2	GTCTGGAAAATTTTGTCTAG/E2-del/TAAGTTTACTTAATAACAGG	K7L4-/- 53BP1-/- #1
Ku70-/- Lig4-/- 53BP1-/- #2	E2	GTCTGGAAAATTTTGTCTAG/E2-del/TAAGTTTACTTAATAACAGG	K7L4-/- 53BP1-/- #2
Fig. S1G (ATM)
Ku70-/-	NA	Germline
Ku70-/- ATM -/- #1	E59	GAGTAACAACTACCATTGCC/E59-del/TAATCGACTGAGGACCCTCT	Ku70-/- ATM -/-
Fig. S1I (53BP1)
Ku70-/-	NA	Germline
Ku70-/- 53BP1-/- #1	E19	CTTCAGGAAGTTCCTTCCCG/E19-del/CAGGAAAACTGAGGTGCAGA
Ku70-/- 53BP1-/- #2	E19	AAGCTGCAGATTTTGCCTTG/E19 partial-del/GAAAACTGAGGTGCAGACAG
		AGGAAGTTCCTTCCCAATTC/E19-del/GAAAACTGAGGTGCAGACAG
Ku70-/- 53BP1-/- Exo1-/- #1	E19	AAGCTGCAGATTTTGCCTTG/E19 partial-del/GAAAACTGAGGTGCAGACAG
		AGGAAGTTCCTTCCCAATTC/E19-del/GAAAACTGAGGTGCAGACAG
Ku70-/- 53BP1-/- Exo1-/- #2	E19	AGGAAGTTCCTTCCCAATTC/E19-del/GAAAACTGAGGTGCAGACAG
Ku70-/- Lig4-/-	NA	Germline	K7L4-/-
Ku70-/- Lig4-/- 53BP1-/- #1	E19	TCTCCTCCAAAGCTTCCAGC/E19-del/CATCCTCATTGTGGGCAAAG	K7L4-/- 53BP1-/- #1
Ku70-/- Lig4-/- 53BP1-/- #2	E19	TGCCATCATACCTAGCTATG/E19-del/CAGTAACCATGAGGTGCAGA	K7L4-/- 53BP1-/- #2
Red nucleotides indicates the biological mutations or technical errors in PCR or sequencing.
