# Supplementary material for: ATM and 53BP1 regulate alternative end joining–mediated V(D)J recombination
Source: Sci Adv. 2024 Jul 31;10(31):eadn4682. doi: 10.1126/sciadv.adn4682 (PMC11290492; doi:10.1126/sciadv.adn4682)
Supplement: Supplementary file 2 — Tables S1 to S6 [file sciadv.adn4682_tables_s1_to_s6.zip › sciadv.adn4682_table_s2.xlsx]

## Sheet: Sheet1
Seq_Library	Cell_line	Alias	Treatment	Bait	Total_reads	Total_junctions	IgKVs	IgKVs_%
WJL296_RLF_N012	Ku70-/- Lig4-/-	KL2-93	Cycling	JK1CE	254361	85	43	0.0169051
WJL308_RLF_N012			STI-571	JK1CE	96382	2930	1711	1.77523
WJL297_RLF_N012	Ku70-/- Lig4-/- 53BP1-/- #1	KL53#1	Cycling	JK1CE	210291	93	42	0.0199723
WJL309_RLF_N012			STI-571	JK1CE	76972	290	155	0.201372
WJL298_RLF_N012	Ku70-/- Lig4-/- 53BP1-/- #2	KL53#2	Cycling	JK1CE	157735	191	132	0.0836847
WJL310_RLF_N012			STI-571	JK1CE	54244	308	248	0.457193
WJL623_RLF_N014	WT	3.1B#6	Cycling	JK1CE	55291	32	28	0.0506412
WJL635_RLF_N014			STI-571	JK1CE	413441	161948	156328	37.8114
WJL647_RLF_N014	Ku70-/-	3.1BK7#6	Cycling	JK1CE	77250	47	34	0.0440129
WJL659_RLF_N014			STI-571	JK1CE	128754	10055	7968	6.18855
CS017_RLF_N015	Ku70-/- 53BP1-/- #1	Ku53#B2	Cycling	JK1CE	262939	363	57	0.021678
CS018_RLF_N015			STI-571	JK1CE	262939	1522	630	0.239599
CS019_RLF_N015	Ku70-/- 53BP1-/- #2	Ku53#B3	Cycling	JK1CE	262939	59	14	0.00532443
CS020_RLF_N015			STI-571	JK1CE	262939	1364	897	0.341144
CS062_RLF_N021	Ku70-/- Exo1-/- #1	K7E1#D4	Cycling	JK1CE	600000	390	213	0.0355
CS063_RLF_N021			STI-571	JK1CE	600000	33949	24601	4.10017
CS066_RLF_N021	Ku70-/- Exo1-/- #2	K7E1#E6	Cycling	JK1CE	600000	592	356	0.0593333
CS067_RLF_N021			STI-571	JK1CE	600000	60031	48988	8.16467
CS072_RLF_N021	Ku70-/- Exo1-/- #3	K7E1#F11	Cycling	JK1CE	600000	1108	721	0.120167
CS073_RLF_N021			STI-571	JK1CE	600000	43193	31324	5.22067
WJL2474_RLF_N023	Ku70-/- 53BP1-/- Exo1-/- #1	Ku53E1#C8	Cycling	JK1CE	1000000	2513	994	0.0994
WJL2475_RLF_N023			STI-571	JK1CE	1000000	13859	7335	0.7335
WJL2480_RLF_N023	Ku70-/- 53BP1-/- Exo1-/- #2	Ku53E1#H5	Cycling	JK1CE	1000000	1590	924	0.0924
WJL2481_RLF_N023			STI-571	JK1CE	1000000	22767	14703	1.4703
WJL2364_RLF_N023	Ku70-/- Parp1-/- #1	K7P1#B9	Cycling	JK1CE	2000000	5019	3229	0.16145
WJL2369_RLF_N023			STI-571	JK1CE	2000000	91945	65593	3.27965
WJL2365_RLF_N023	Ku70-/- Parp1-/- #2	K7P1#F6	Cycling	JK1CE	2000000	7087	4933	0.24665
WJL2370_RLF_N023			STI-571	JK1CE	2000000	58992	43639	2.18195
WJL2587_RLF_N024	Ku70-/- ATM -/-#1	K7ATM#A10	Cycling	JK1CE	300000	339	185	0.0616667
WJL2591_RLF_N024			STI-571	JK1CE	300000	9397	6351	2.117
CS085_RLF_N025	Ku70-/- XRCC1-/- #1	K7XR1#A1	Cycling	JK1CE	700000	288	151	0.0215714
CS086_RLF_N025			STI-571	JK1CE	700000	2140	1143	0.163286
CS087_RLF_N025	Ku70-/- XRCC1-/- #2	K7XR1#A7	Cycling	JK1CE	700000	1059	545	0.0778571
CS088_RLF_N025			STI-571	JK1CE	700000	3981	2014	0.287714
Note: Genomic DNA was extracted 3-4 days post STI-571 treatment.
