# Supplementary material for: ATM and 53BP1 regulate alternative end joining–mediated V(D)J recombination
Source: Sci Adv. 2024 Jul 31;10(31):eadn4682. doi: 10.1126/sciadv.adn4682 (PMC11290492; doi:10.1126/sciadv.adn4682)
Supplement: Supplementary file 2 — Tables S1 to S6 [file sciadv.adn4682_tables_s1_to_s6.zip › sciadv.adn4682_table_s3.xlsx]

## Sheet: Table_S2_CE_Intchr_hybrid(97)
File_name	Cell_line	Treatment	Replicate	Total_reads	Total_junctions	IgKV	TAD1-2	TAD3	TAD4	TAD5	TAD1-2_%	TAD3_%	TAD4_%	TAD5_%	IgKJ	Intchr_Trans. (Rel.)	CE/SE	Vs_%	Js_%	RAG1/2_Trans. (Rel.)	Random_Trans. (Rel.)	Intchr_Trans (Abs.)	RAG1/2_Trans. (Abs.)	Random_Trans. (Abs.)
WJL2620_RLF_N025_JoinT	WT	CTR	Rep1	500000	409880	386237	41874	59723	113763	170877	10.8	15.5	29.5	44.2	12323	237	688.67	77.25	2.46	19	218	134	5	129
WJL2621_RLF_N025_JoinT	WT	CTR	Rep2	500000	417947	397519	44157	59876	114001	179485	11.1	15.1	28.7	45.2	10204	171	954.2	79.5	2.04	32	139	102	6	96
WJL2622_RLF_N025_JoinT	WT	CTR	Rep3	500000	427520	399501	45414	63692	107476	182919	11.4	15.9	26.9	45.8	13095	189	900.49	79.9	2.62	33	156	93	4	89
WJL2623_RLF_N025_JoinT	WT	Mre11(en)i #1	Rep1	500000	405712	382985	41866	57867	116695	166557	10.9	15.1	30.5	43.5	10108	177	773.74	76.6	2.02	30	147	124	10	114
WJL2624_RLF_N025_JoinT	WT	Mre11(en)i #1	Rep2	500000	405150	383335	43629	56814	116397	166495	11.4	14.8	30.4	43.4	10023	260	791.65	76.67	2	17	243	164	6	158
WJL2625_RLF_N025_JoinT	WT	Mre11(en)i #1	Rep3	500000	414033	391383	41348	57479	119067	173489	10.6	14.7	30.4	44.3	10811	256	935.13	78.28	2.16	39	217	106	4	102
WJL2626_RLF_N025_JoinT	WT	Mre11(en)i #2	Rep1	500000	415582	397131	45130	60433	115734	175834	11.4	15.2	29.1	44.3	9243	267	722.04	79.43	1.85	43	224	125	10	115
WJL2627_RLF_N025_JoinT	WT	Mre11(en)i #2	Rep2	500000	418545	395844	46878	62402	114238	172326	11.8	15.8	28.9	43.5	11036	204	1017.29	79.17	2.21	54	150	102	8	94
WJL2628_RLF_N025_JoinT	WT	Mre11(en)i #2	Rep3	500000	412499	390276	43178	60850	113715	172533	11.1	15.6	29.1	44.2	11075	216	706.25	78.06	2.22	33	183	128	9	119
WJL2629_RLF_N025_JoinT	WT	Mre11(ex)i	Rep1	500000	388815	367520	43460	62153	106721	155186	11.8	16.9	29	42.2	10474	296	518.91	73.5	2.09	60	236	146	9	137
WJL2630_RLF_N025_JoinT	WT	Mre11(ex)i	Rep2	500000	404506	386329	44117	59867	114343	168002	11.4	15.5	29.6	43.5	8296	241	673.42	77.27	1.66	40	201	121	10	111
WJL2631_RLF_N025_JoinT	WT	Mre11(ex)i	Rep3	500000	403899	384300	43584	58048	114809	167859	11.3	15.1	29.9	43.7	9347	210	789.82	76.86	1.87	67	143	127	16	111
WJL2632_RLF_N025_JoinT	WT	Parpi #1	Rep1	500000	354259	327206	29966	47038	112576	137626	9.2	14.4	34.4	42.1	9981	2289	585.04	65.44	2	41	2248	626	11	615
WJL2633_RLF_N025_JoinT	WT	Parpi #1	Rep2	500000	247173	224421	24291	34359	75832	89939	10.8	15.3	33.8	40.1	8756	2905	385.27	44.88	1.75	58	2847	547	9	538
WJL2634_RLF_N025_JoinT	WT	Parpi #1	Rep3	500000	346801	318872	29871	46293	109755	132953	9.4	14.5	34.4	41.7	10682	2356	497.23	63.77	2.14	6	2350	710	5	705
WJL2635_RLF_N025_JoinT	WT	Parpi #2	Rep1	500000	331134	307028	27748	46885	98372	134023	9	15.3	32	43.7	9506	3097	371.87	61.41	1.9	44	3053	927	10	917
WJL2636_RLF_N025_JoinT	WT	Parpi #2	Rep2	500000	321428	294966	26629	45243	97635	125459	9	15.3	33.1	42.5	10452	2856	370.03	58.99	2.09	29	2827	694	7	687
WJL2637_RLF_N025_JoinT	WT	Parpi #2	Rep3	500000	305589	281154	25130	41352	94102	120570	8.9	14.7	33.5	42.9	9345	2972	375.92	56.23	1.87	11	2961	803	4	799
WJL2638_RLF_N025_JoinT	WT	Polθi #1	Rep1	500000	306421	276404	25222	34585	88985	127612	9.1	12.5	32.2	46.2	10268	308	615.45	55.28	2.05	39	269	150	9	141
WJL2639_RLF_N025_JoinT	WT	Polθi #1	Rep2	500000	296323	269116	25522	34892	86722	121980	9.5	13	32.2	45.3	9964	237	847.66	53.82	1.99	30	207	146	11	135
WJL2640_RLF_N025_JoinT	WT	Polθi #1	Rep3	500000	323490	299526	29078	38856	91688	139904	9.7	13	30.6	46.7	10108	265	605.7	59.91	2.02	17	248	123	6	117
WJL2641_RLF_N025_JoinT	WT	ATMi	Rep1	500000	352089	313988	42026	48166	88966	134830	13.4	15.3	28.3	42.9	26635	1023	44.86	62.8	5.33	606	417	285	117	168
WJL2642_RLF_N025_JoinT	WT	ATMi	Rep2	500000	338349	304903	36615	41425	92947	133916	12	13.6	30.5	43.9	22710	1240	50.87	60.98	4.54	671	569	362	123	239
WJL2643_RLF_N025_JoinT	WT	ATMi	Rep3	500000	350437	314394	41693	46200	90217	136284	13.3	14.7	28.7	43.3	24594	1045	44.56	62.88	4.92	536	509	364	120	244
WJL2644_RLF_N025_JoinT	WT	ATRi	Rep1	500000	340438	306908	34923	50014	95695	126276	11.4	16.3	31.2	41.1	13262	1074	585.25	61.38	2.65	65	1009	300	11	289
WJL2645_RLF_N025_JoinT	WT	ATRi	Rep2	500000	321003	295115	34614	49673	88392	122436	11.7	16.8	30	41.5	10785	933	604.59	59.02	2.16	46	887	277	11	266
WJL2646_RLF_N025_JoinT	WT	ATRi	Rep3	500000	328966	303589	35280	49208	93183	125918	11.6	16.2	30.7	41.5	11003	962	803.95	60.72	2.2	38	924	327	11	316
WJL3300_RLF_N029_JoinT	WT	Dox	Rep1	500000	410379	389521	39466	62419	110823	176813	10.1	16	28.5	45.4	9808	156	681.25	77.9	1.96	29	127	79	9	70
WJL3301_RLF_N029_JoinT	WT	Dox	Rep2	500000	408808	390983	37758	54297	120915	178013	9.7	13.9	30.9	45.5	7110	217	839.87	78.2	1.42	23	194	125	10	115
WJL3302_RLF_N029_JoinT	WT	Dox	Rep3	500000	400180	384996	37273	55777	113628	178318	9.7	14.5	29.5	46.3	7635	174	862.3	77	1.53	21	153	110	8	102
WJL3303_RLF_N029_JoinT	WT	DNA2i	Rep1	500000	403241	389313	40601	63795	109831	175086	10.4	16.4	28.2	45	7321	203	793.65	77.86	1.46	55	148	101	12	89
WJL3304_RLF_N029_JoinT	WT	DNA2i	Rep2	500000	410749	394162	39828	62721	118554	173059	10.1	15.9	30.1	43.9	8225	191	853.41	78.83	1.65	10	181	116	6	110
WJL3305_RLF_N029_JoinT	WT	DNA2i	Rep3	500000	409350	395071	42256	67829	110492	174494	10.7	17.2	28	44.2	7704	204	474.99	79.01	1.54	57	147	106	9	97
WJL3306_RLF_N029_JoinT	WT	Pol⍺i #1	Rep1	500000	212623	204302	21685	31718	65140	85759	10.6	15.5	31.9	42	5176	662	604.72	40.86	1.04	30	632	235	9	226
WJL3307_RLF_N029_JoinT	WT	Pol⍺i #1	Rep2	500000	215088	206346	22549	33122	63479	87196	10.9	16.1	30.8	42.3	5217	798	496.22	41.27	1.04	39	759	211	5	206
WJL3308_RLF_N029_JoinT	WT	Pol⍺i #1	Rep3	500000	238750	229148	23236	35265	75778	94869	10.1	15.4	33.1	41.4	5370	637	575.84	45.83	1.07	24	613	222	6	216
WJL3309_RLF_N029_JoinT	WT	Pol⍺i #2	Rep1	500000	184554	176741	18525	28480	57133	72603	10.5	16.1	32.3	41.1	4729	267	612.28	35.35	0.95	19	248	111	4	107
WJL3310_RLF_N029_JoinT	WT	Pol⍺i #2	Rep2	500000	172605	166224	16699	24969	54805	69751	10	15	33	42	4088	245	627.61	33.24	0.82	31	214	114	10	104
WJL3311_RLF_N029_JoinT	WT	Pol⍺i #2	Rep3	500000	202194	195031	19588	28928	65144	81371	10	14.8	33.4	41.7	4359	330	544.54	39.01	0.87	57	273	154	23	131
WJL3321_RLF_N029_JoinT	WT	Polθi #2	Rep1	500000	395118	372042	43514	55269	103187	170072	11.7	14.9	27.7	45.7	9869	258	902.86	74.41	1.97	38	220	149	10	139
WJL3322_RLF_N029_JoinT	WT	Polθi #2	Rep2	500000	391427	369497	43839	54665	104324	166669	11.9	14.8	28.2	45.1	9232	277	891.11	73.9	1.85	22	255	160	8	152
WJL3323_RLF_N029_JoinT	WT	Polθi #2	Rep3	500000	385927	365859	43674	54059	100947	167179	11.9	14.8	27.6	45.7	8641	329	743.5	73.17	1.73	23	306	173	8	165
WJL2647_RLF_N025_JoinT	Ku70-/-	CTR	Rep1	500000	113098	83048	15025	13091	23817	31115	18.09	15.76	28.68	37.47	26045	1251	2.2324	16.61	5.21	476	775	305	103	202
WJL3815_RLF_N032_JoinT	Ku70-/-	CTR	Rep2	500000	93155	60823	10894	10679	14526	24724	17.91	17.56	23.88	40.65	27939	1102	2.1971	12.16	5.59	404	698	408	134	274
WJL3822_RLF_N032_JoinT	Ku70-/-	CTR	Rep3	500000	107400	67214	11963	11690	17080	26481	17.8	17.39	25.41	39.4	33213	1374	1.3601	13.44	6.64	574	800	328	114	214
WJL2648_RLF_N025_JoinT	Ku70-/-	CTR	Rep4	500000	102040	73685	14325	12136	20701	26523	19.44	16.47	28.09	36	24984	1137	2.051	14.74	5	476	661	283	106	177
WJL3816_RLF_N032_JoinT	Ku70-/-	CTR	Rep5	500000	95534	63817	11528	11358	15634	25297	18.06	17.8	24.5	39.64	26518	1273	2.0069	12.76	5.3	473	800	457	161	296
WJL3823_RLF_N032_JoinT	Ku70-/-	CTR	Rep6	500000	116714	67706	11775	13955	17053	24923	17.39	20.61	25.19	36.81	40124	1670	1.1652	13.54	8.02	516	1154	385	104	281
WJL2649_RLF_N025_JoinT	Ku70-/-	CTR	Rep7	500000	115006	83101	15490	13668	23671	30272	18.64	16.45	28.48	36.43	28431	1125	2.0788	16.62	5.69	413	712	272	82	190
WJL3817_RLF_N032_JoinT	Ku70-/-	CTR	Rep8	500000	95610	64050	11770	11398	15987	24895	18.38	17.8	24.96	38.87	26227	1267	2.057	12.81	5.25	429	838	352	109	243
WJL3824_RLF_N032_JoinT	Ku70-/-	CTR	Rep9	500000	109975	75863	13566	13670	19052	29575	17.88	18.02	25.11	38.98	27423	1336	1.7791	15.17	5.48	387	949	322	77	245
WJL3818_RLF_N032_JoinT	Ku70-/-	CTR	Rep10	500000	81580	50138	9184	8811	12540	19603	18.32	17.57	25.01	39.1	27167	1086	1.9574	10.03	5.43	388	698	415	149	266
WJL3825_RLF_N032_JoinT	Ku70-/-	CTR	Rep11	500000	110122	72077	12869	12829	17531	28848	17.85	17.8	24.32	40.02	31816	1524	1.6488	14.42	6.36	541	983	409	133	276
WJL3830_RLF_N032_JoinT	Ku70-/-	CTR	Rep12	500000	84119	52452	8927	8881	13095	21549	17.02	16.93	24.97	41.08	27370	966	2.001	10.49	5.47	360	606	312	109	203
WJL3819_RLF_N032_JoinT	Ku70-/-	CTR	Rep13	500000	107609	75213	14069	13141	18864	29139	18.71	17.47	25.08	38.74	25566	1697	1.8778	15.04	5.11	712	985	423	137	286
WJL3826_RLF_N032_JoinT	Ku70-/-	CTR	Rep14	500000	105832	70880	12654	12019	17547	28660	17.85	16.96	24.76	40.43	29062	1337	1.9049	14.18	5.81	477	860	434	147	287
WJL3831_RLF_N032_JoinT	Ku70-/-	CTR	Rep15	500000	93280	61892	10996	10328	15644	24924	17.77	16.69	25.28	40.27	26058	1164	2.0894	12.38	5.21	512	652	324	123	201
WJL3821_RLF_N032_JoinT	Ku70-/-	CTR	Rep16	500000	104280	74367	13340	12850	19279	28898	17.94	17.28	25.92	38.86	23555	1412	2.0252	14.87	4.71	498	914	346	106	240
WJL3828_RLF_N032_JoinT	Ku70-/-	CTR	Rep17	500000	83413	51123	9034	8320	13092	20677	17.67	16.27	25.61	40.45	27594	904	1.941	10.22	5.52	243	661	275	73	202
WJL3833_RLF_N032_JoinT	Ku70-/-	CTR	Rep18	500000	82880	49905	8891	8450	12542	20022	17.82	16.93	25.13	40.12	28427	1056	1.7233	9.98	5.69	504	552	399	170	229
WJL3827_RLF_N032_JoinT	Ku70-/-	CTR	Rep19	500000	87889	54034	9951	9241	12579	22263	18.42	17.1	23.28	41.2	29756	948	1.8499	10.81	5.95	276	672	342	98	244
WJL3829_RLF_N032_JoinT	Ku70-/-	CTR	Rep20	500000	90319	59724	10342	9695	15633	24054	17.32	16.23	26.18	40.28	25794	1063	2.1024	11.94	5.16	447	616	381	143	238
WJL3835_RLF_N032_JoinT	Ku70-/-	CTR	Rep21	500000	94546	61223	10607	10622	15208	24786	17.33	17.35	24.84	40.48	27878	1131	1.8763	12.24	5.58	448	683	373	131	242
WJL2888_RLF_N026_JoinT	Ku70-/-	+KU70	Rep1	500000	271541	219566	35289	40752	61435	82090	16.1	18.6	28	37.4	47603	981	7.77	43.91	9.52	295	686	385	110	275
WJL2889_RLF_N026_JoinT	Ku70-/-	+KU70	Rep2	500000	273706	225221	35564	41904	65422	82331	15.8	18.6	29	36.6	43464	1131	7.99	45.04	8.69	308	823	412	104	308
WJL2890_RLF_N026_JoinT	Ku70-/-	+KU70	Rep3	500000	239109	191811	30387	35960	54030	71434	15.8	18.7	28.2	37.2	42742	820	7.79	38.36	8.55	226	594	328	90	238
WJL2650_RLF_N025_JoinT	Ku70-/-	Mre11(en)i #1	Rep1	500000	108464	76861	14536	13049	22211	27065	18.9	17	28.9	35.2	27677	1212	2.12	15.37	5.54	415	797	282	79	203
WJL2651_RLF_N025_JoinT	Ku70-/-	Mre11(en)i #1	Rep2	500000	118784	87327	16651	14420	24707	31549	19.1	16.5	28.3	36.1	27180	1401	2.22	17.47	5.44	456	945	252	70	182
WJL2652_RLF_N025_JoinT	Ku70-/-	Mre11(en)i #1	Rep3	500000	113288	82923	15362	13949	23934	29678	18.5	16.8	28.9	35.8	26801	1091	2.19	16.58	5.36	342	749	243	72	171
WJL2653_RLF_N025_JoinT	Ku70-/-	Mre11(en)i #2	Rep1	500000	109494	79700	15658	13428	21932	28682	19.6	16.8	27.5	36	25583	1186	2.26	15.94	5.12	374	812	291	85	206
WJL2654_RLF_N025_JoinT	Ku70-/-	Mre11(en)i #2	Rep2	500000	99252	70561	14036	12046	19133	25346	19.9	17.1	27.1	35.9	26023	794	2.31	14.11	5.2	206	588	328	81	247
WJL2655_RLF_N025_JoinT	Ku70-/-	Mre11(en)i #2	Rep3	500000	116411	83812	15712	14743	22530	30827	18.7	17.6	26.9	36.8	29323	1010	2.27	16.76	5.86	288	722	282	70	212
WJL2656_RLF_N025_JoinT	Ku70-/-	Mre11(ex)i	Rep1	500000	142149	100135	21929	18320	26726	33160	21.9	18.3	26.7	33.1	36483	2737	2.18	20.03	7.3	510	2227	473	92	381
WJL2657_RLF_N025_JoinT	Ku70-/-	Mre11(ex)i	Rep2	500000	130984	93344	19395	16718	26777	30454	20.8	17.9	28.7	32.6	33276	2155	2.1	18.67	6.66	560	1595	408	98	310
WJL2658_RLF_N025_JoinT	Ku70-/-	Mre11(ex)i	Rep3	500000	121282	83498	16695	15657	23848	27298	20	18.8	28.6	32.7	33347	2169	2.23	16.7	6.67	464	1705	447	91	356
WJL2659_RLF_N025_JoinT	Ku70-/-	Parpi #1	Rep1	500000	23212	15050	3067	2687	4430	4866	20.4	17.9	29.4	32.3	6209	1025	1.33	3.01	1.24	83	942	235	17	218
WJL2660_RLF_N025_JoinT	Ku70-/-	Parpi #1	Rep2	500000	28491	19726	4019	3586	5621	6500	20.4	18.2	28.5	33	6144	1472	1.56	3.95	1.23	127	1345	231	13	218
WJL2661_RLF_N025_JoinT	Ku70-/-	Parpi #1	Rep3	500000	29460	20439	4266	3978	5518	6677	20.9	19.5	27	32.7	6430	1537	1.47	4.09	1.29	185	1352	192	12	180
WJL2662_RLF_N025_JoinT	Ku70-/-	Parpi #2	Rep1	500000	23039	15078	2708	2516	4494	5360	18	16.7	29.8	35.5	5812	1178	1.4	3.02	1.16	81	1097	147	6	141
WJL2663_RLF_N025_JoinT	Ku70-/-	Parpi #2	Rep2	500000	24529	16064	2919	3175	4495	5475	18.2	19.8	28	34.1	6496	1008	1.34	3.21	1.3	72	936	170	10	160
WJL2664_RLF_N025_JoinT	Ku70-/-	Parpi #2	Rep3	500000	21994	14545	2344	2348	4628	5225	16.1	16.1	31.8	35.9	5651	1034	1.57	2.91	1.13	149	885	165	12	153
WJL2665_RLF_N025_JoinT	Ku70-/-	Polθi #1	Rep1	500000	74317	53168	9413	7704	14013	22038	17.7	14.5	26.4	41.4	18061	835	2.44	10.63	3.61	302	533	180	50	130
WJL2666_RLF_N025_JoinT	Ku70-/-	Polθi #1	Rep2	500000	56605	38259	7127	5377	10170	15585	18.6	14.1	26.6	40.7	15770	668	2.41	7.65	3.15	170	498	178	41	137
WJL2667_RLF_N025_JoinT	Ku70-/-	Polθi #1	Rep3	500000	77764	54666	9317	8540	14961	21848	17	15.6	27.4	40	19450	990	2.32	10.93	3.89	215	775	212	40	172
WJL2668_RLF_N025_JoinT	Ku70-/-	ATMi	Rep1	500000	58812	36569	8715	5691	10647	11516	23.8	15.6	29.1	31.5	18281	1689	0.78	7.31	3.66	437	1252	233	62	171
WJL2669_RLF_N025_JoinT	Ku70-/-	ATMi	Rep2	500000	60258	36258	9207	5082	10685	11284	25.4	14	29.5	31.1	19409	1854	0.77	7.25	3.88	504	1350	269	61	208
WJL2670_RLF_N025_JoinT	Ku70-/-	ATMi	Rep3	500000	56648	34010	7946	5143	10313	10608	23.4	15.1	30.3	31.2	18245	1812	0.75	6.8	3.65	689	1123	264	88	176
WJL2671_RLF_N025_JoinT	Ku70-/-	ATRi	Rep1	500000	76637	51791	10753	9557	14445	17036	20.8	18.5	27.9	32.9	20870	1830	2.21	10.36	4.17	233	1597	540	70	470
WJL2672_RLF_N025_JoinT	Ku70-/-	ATRi	Rep2	500000	85459	61967	12965	12044	16998	19960	20.9	19.4	27.4	32.2	18333	2330	2.46	12.39	3.67	236	2094	502	44	458
WJL2673_RLF_N025_JoinT	Ku70-/-	ATRi	Rep3	500000	89053	65013	12727	12486	17603	22197	19.6	19.2	27.1	34.1	18804	2065	2.34	13	3.76	194	1871	477	37	440
WJL3312_RLF_N029_JoinT	Ku70-/-	DNA2i	Rep1	500000	124806	92131	17991	14915	25152	34073	19.5	16.2	27.3	37	29539	1554	2.24	18.43	5.91	566	988	361	112	249
WJL3313_RLF_N029_JoinT	Ku70-/-	DNA2i	Rep2	500000	157171	124824	22832	21853	32725	47414	18.3	17.5	26.2	38	28206	1736	2.27	24.96	5.64	649	1087	281	72	209
WJL3314_RLF_N029_JoinT	Ku70-/-	DNA2i	Rep3	500000	131569	100145	18778	17109	27377	36881	18.8	17.1	27.3	36.8	27703	1656	2.12	20.03	5.54	562	1094	313	91	222
WJL3315_RLF_N029_JoinT	Ku70-/-	Pol⍺i #1	Rep1	500000	18392	11996	1957	1751	3761	4527	16.3	14.6	31.4	37.7	5391	512	1.67	2.4	1.08	45	467	106	8	98
WJL3316_RLF_N029_JoinT	Ku70-/-	Pol⍺i #1	Rep2	500000	21228	13855	2184	2239	4382	5050	15.8	16.2	31.6	36.4	6214	568	2.49	2.77	1.24	34	534	119	3	116
WJL3317_RLF_N029_JoinT	Ku70-/-	Pol⍺i #1	Rep3	500000	27959	19786	3659	3004	5791	7332	18.5	15.2	29.3	37.1	6548	948	2.19	3.96	1.31	74	874	141	12	129
WJL3318_RLF_N029_JoinT	Ku70-/-	Pol⍺i #2	Rep1	500000	12521	7932	1314	1298	2580	2740	16.6	16.4	32.5	34.5	3997	254	1.83	1.59	0.8	16	238	60	1	59
WJL3319_RLF_N029_JoinT	Ku70-/-	Pol⍺i #2	Rep2	500000	12497	8204	1600	1187	2806	2611	19.5	14.5	34.2	31.8	3457	334	1.93	1.64	0.69	41	293	67	3	64
WJL3320_RLF_N029_JoinT	Ku70-/-	Pol⍺i #2	Rep3	500000	10470	6522	1065	925	2268	2264	16.3	14.2	34.8	34.7	3408	211	1.95	1.3	0.68	5	206	55	2	53
WJL3324_RLF_N029_JoinT	Ku70-/-	Polθi #2	Rep1	500000	120029	81974	15047	13860	22075	30992	18.4	16.9	26.9	37.8	32578	2038	2.17	16.39	6.52	627	1411	433	104	329
WJL3325_RLF_N029_JoinT	Ku70-/-	Polθi #2	Rep2	500000	128753	91296	16689	14938	24901	34768	18.3	16.4	27.3	38.1	31752	2054	2.26	18.26	6.35	567	1487	462	120	342
WJL3326_RLF_N029_JoinT	Ku70-/-	Polθi #2	Rep3	500000	128777	89772	15765	15808	23865	34334	17.6	17.6	26.6	38.2	33339	1868	2.37	17.95	6.67	540	1328	406	94	312
WJL2674_RLF_N025_JoinT	Ku70-/- Exo1-/- #1	CTR	Rep1	500000	110396	79720	16926	13286	20452	29056	21.2	16.7	25.7	36.4	26674	1400	2.05	15.94	5.33	373	1027	400	115	285
WJL2675_RLF_N025_JoinT	Ku70-/- Exo1-/- #1	CTR	Rep2	500000	121031	88113	17937	15292	22655	32229	20.4	17.4	25.7	36.6	28580	1553	2.02	17.62	5.72	377	1176	324	82	242
WJL2676_RLF_N025_JoinT	Ku70-/- Exo1-/- #1	CTR	Rep3	500000	111648	80640	16537	13831	21837	28435	20.5	17.2	27.1	35.3	27319	1343	2.03	16.13	5.46	433	910	310	82	228
WJL2677_RLF_N025_JoinT	Ku70-/- Exo1-/- #1	ATMi	Rep1	500000	53657	37123	10875	5951	8700	11597	29.3	16	23.4	31.2	11157	2933	1.02	7.42	2.23	684	2249	351	64	287
WJL2678_RLF_N025_JoinT	Ku70-/- Exo1-/- #1	ATMi	Rep2	500000	56839	39652	10866	5896	11568	11322	27.4	14.9	29.2	28.6	12404	2560	1.02	7.93	2.48	512	2048	335	64	271
WJL2679_RLF_N025_JoinT	Ku70-/- Exo1-/- #1	ATMi	Rep3	500000	53713	37371	10532	5214	10020	11605	28.2	14	26.8	31.1	12164	2224	0.98	7.47	2.43	503	1721	318	56	262
WJL2680_RLF_N025_JoinT	Ku70-/- Exo1-/- #2	CTR	Rep1	500000	150136	113733	20534	19181	33081	40937	18.1	16.9	29.1	36	31234	2419	2	22.75	6.25	1096	1323	485	189	296
WJL2681_RLF_N025_JoinT	Ku70-/- Exo1-/- #2	CTR	Rep2	500000	133142	99079	18332	17237	27760	35750	18.5	17.4	28	36.1	29763	1991	2.02	19.82	5.95	885	1106	415	168	247
WJL2682_RLF_N025_JoinT	Ku70-/- Exo1-/- #2	CTR	Rep3	500000	120540	86709	17390	14654	23455	31210	20.1	16.9	27.1	36	30146	1735	1.97	17.34	6.03	783	952	411	172	239
WJL2683_RLF_N025_JoinT	Ku70-/- Exo1-/- #2	ATMi	Rep1	500000	69085	46950	13601	6725	10980	15644	29	14.3	23.4	33.3	16242	3192	1.35	9.39	3.25	1149	2043	374	113	261
WJL2684_RLF_N025_JoinT	Ku70-/- Exo1-/- #2	ATMi	Rep2	500000	47043	30924	8558	4867	7009	10490	27.7	15.7	22.7	33.9	12299	1956	1.1	6.18	2.46	687	1269	337	110	227
WJL2685_RLF_N025_JoinT	Ku70-/- Exo1-/- #2	ATMi	Rep3	500000	57930	37378	10608	5897	8925	11948	28.4	15.8	23.9	32	14824	2419	1.21	7.48	2.96	750	1669	366	108	258
WJL2686_RLF_N025_JoinT	Ku70-/- Exo1-/- #3	CTR	Rep1	500000	136073	99923	18431	17134	27633	36725	18.4	17.1	27.7	36.8	31364	2008	2.04	19.98	6.27	649	1359	356	102	254
WJL2687_RLF_N025_JoinT	Ku70-/- Exo1-/- #3	CTR	Rep2	500000	124125	89076	16907	14399	24510	33260	19	16.2	27.5	37.3	30674	1663	2.17	17.82	6.13	570	1093	413	145	268
WJL2688_RLF_N025_JoinT	Ku70-/- Exo1-/- #3	CTR	Rep3	500000	125225	87181	16429	14847	24436	31469	18.8	17	28	36.1	33401	2070	2.08	17.44	6.68	716	1354	574	177	397
WJL2689_RLF_N025_JoinT	Ku70-/- Exo1-/- #3	ATMi	Rep1	500000	64482	42470	11893	7032	11738	11807	28	16.6	27.6	27.8	16522	2905	1.07	8.49	3.3	724	2181	339	76	263
WJL2690_RLF_N025_JoinT	Ku70-/- Exo1-/- #3	ATMi	Rep2	500000	57770	38664	10846	5721	10532	11565	28.1	14.8	27.2	29.9	14170	2469	1.03	7.73	2.83	560	1909	283	54	229
WJL2691_RLF_N025_JoinT	Ku70-/- Exo1-/- #3	ATMi	Rep3	500000	47377	29075	7663	4107	8581	8724	26.4	14.1	29.5	30	14038	2164	1.03	5.82	2.81	326	1838	305	51	254
WJL2874_RLF_N026_JoinT	Ku70-/- Exo1-/- #3	+KU70	Rep1	500000	300407	251774	32277	39880	62056	117561	12.8	15.8	24.6	46.7	41601	1546	6.95	50.35	8.32	325	1221	476	91	385
WJL2875_RLF_N026_JoinT	Ku70-/- Exo1-/- #3	+KU70	Rep2	500000	286224	239002	30420	35482	56336	116764	12.7	14.8	23.6	48.9	41489	1283	8.45	47.8	8.3	294	989	466	99	367
WJL2876_RLF_N026_JoinT	Ku70-/- Exo1-/- #3	+KU70	Rep3	500000	292284	243710	30934	36295	60573	115908	12.7	14.9	24.9	47.6	41944	1387	7.85	48.74	8.39	358	1029	363	78	285
WJL2877_RLF_N026_JoinT	Ku70-/- Exo1-/- #2	+KU70	Rep1	500000	293547	247327	38283	45074	72593	91377	15.5	18.2	29.4	36.9	39754	1803	6.71	49.47	7.95	532	1271	501	145	356
WJL2878_RLF_N026_JoinT	Ku70-/- Exo1-/- #2	+KU70	Rep2	500000	288343	241509	36983	42379	71330	90817	15.3	17.5	29.5	37.6	40745	1585	6.99	48.3	8.15	489	1096	484	142	342
WJL2879_RLF_N026_JoinT	Ku70-/- Exo1-/- #2	+KU70	Rep3	500000	300494	254203	39182	44560	76535	93926	15.4	17.5	30.1	36.9	39812	1631	7.16	50.84	7.96	434	1197	459	114	345
WJL2880_RLF_N026_JoinT	Ku70-/- Exo1-/- #1	+KU70	Rep1	500000	306636	263571	39556	47248	74744	102023	15	17.9	28.4	38.7	35770	1311	9.17	52.71	7.15	424	887	441	116	325
WJL2881_RLF_N026_JoinT	Ku70-/- Exo1-/- #1	+KU70	Rep2	500000	300265	256944	38303	44665	73680	100296	14.9	17.4	28.7	39	36788	1251	9.35	51.39	7.36	375	876	415	105	310
WJL2882_RLF_N026_JoinT	Ku70-/- Exo1-/- #1	+KU70	Rep3	500000	301170	257699	39559	45742	72681	99717	15.4	17.8	28.2	38.7	36253	1261	9.1	51.54	7.25	366	895	409	93	316
WJL3252_RLF_N029_JoinT	Ku70-/- XRCC1-/- #1	CTR	Rep1	500000	4325	2385	358	359	800	868	15	15.1	33.5	36.4	1549	25	1.78	0.48	0.31	0	25	11	0	11
WJL3253_RLF_N029_JoinT	Ku70-/- XRCC1-/- #1	CTR	Rep2	500000	5154	2913	510	483	832	1088	17.5	16.6	28.6	37.3	1712	53	1.86	0.58	0.34	0	53	12	0	12
WJL3254_RLF_N029_JoinT	Ku70-/- XRCC1-/- #1	CTR	Rep3	500000	4423	2326	274	344	592	1116	11.8	14.8	25.5	48	1665	33	1.12	0.47	0.33	1	32	20	1	19
WJL3255_RLF_N029_JoinT	Ku70-/- XRCC1-/- #1	ATMi	Rep1	500000	7866	3538	768	339	1024	1407	21.7	9.6	28.9	39.8	3100	233	0.58	0.71	0.62	0	233	16	0	16
WJL3256_RLF_N029_JoinT	Ku70-/- XRCC1-/- #1	ATMi	Rep2	500000	8995	5102	776	978	1385	1963	15.2	19.2	27.1	38.5	2947	189	0.84	1.02	0.59	68	121	11	3	8
WJL3257_RLF_N029_JoinT	Ku70-/- XRCC1-/- #1	ATMi	Rep3	500000	7495	4255	625	681	1528	1421	14.7	16	35.9	33.4	2188	217	0.35	0.85	0.44	0	217	20	0	20
WJL3258_RLF_N029_JoinT	Ku70-/- XRCC1-/- #2	CTR	Rep1	500000	7345	3828	504	535	1352	1437	13.2	14	35.3	37.5	2644	54	1.21	0.77	0.53	8	46	22	1	21
WJL3259_RLF_N029_JoinT	Ku70-/- XRCC1-/- #2	CTR	Rep2	500000	6862	3714	517	576	1161	1460	13.9	15.5	31.3	39.3	2426	54	0.9	0.74	0.49	0	54	25	0	25
WJL3260_RLF_N029_JoinT	Ku70-/- XRCC1-/- #2	CTR	Rep3	500000	8003	3976	446	611	1201	1718	11.2	15.4	30.2	43.2	3130	71	0.8	0.8	0.63	15	56	28	2	26
WJL3261_RLF_N029_JoinT	Ku70-/- XRCC1-/- #2	ATMi	Rep1	500000	21550	10710	1397	2266	3093	3954	13	21.2	28.9	36.9	7940	419	0.48	2.14	1.59	0	419	39	0	39
WJL3262_RLF_N029_JoinT	Ku70-/- XRCC1-/- #2	ATMi	Rep2	500000	17377	7521	881	998	2338	3304	11.7	13.3	31.1	43.9	6878	483	0.65	1.5	1.38	4	479	83	1	82
WJL3263_RLF_N029_JoinT	Ku70-/- XRCC1-/- #2	ATMi	Rep3	500000	24962	11917	1610	1702	3457	5148	13.5	14.3	29	43.2	9543	308	0.51	2.38	1.91	0	308	47	0	47
WJL3264_RLF_N029_JoinT	Ku70-/- Parp1-/- #1	CTR	Rep1	500000	55525	44464	8213	6794	12033	17424	18.5	15.3	27.1	39.2	8733	1108	1.54	8.89	1.75	188	920	181	32	149
WJL3265_RLF_N029_JoinT	Ku70-/- Parp1-/- #1	CTR	Rep2	500000	55217	43105	7918	6101	12037	17049	18.4	14.2	27.9	39.6	10051	1199	1.46	8.62	2.01	300	899	230	47	183
WJL3266_RLF_N029_JoinT	Ku70-/- Parp1-/- #1	CTR	Rep3	500000	64224	51299	10276	7107	13698	20218	20	13.9	26.7	39.4	10127	1199	1.42	10.26	2.03	268	931	177	28	149
WJL3267_RLF_N029_JoinT	Ku70-/- Parp1-/- #1	ATMi	Rep1	500000	77616	58586	14710	9570	15763	18543	25.1	16.3	26.9	31.7	11863	4070	1.4	11.72	2.37	1410	2660	183	29	154
WJL3268_RLF_N029_JoinT	Ku70-/- Parp1-/- #1	ATMi	Rep2	500000	85075	61762	13114	9907	18124	20617	21.2	16	29.3	33.4	13205	6459	1.21	12.35	2.64	1850	4609	140	25	115
WJL3269_RLF_N029_JoinT	Ku70-/- Parp1-/- #1	ATMi	Rep3	500000	73835	56618	16699	7518	10322	22079	29.5	13.3	18.2	39	10210	4945	1.12	11.32	2.04	1514	3431	135	29	106
WJL3270_RLF_N029_JoinT	Ku70-/- Parp1-/- #2	CTR	Rep1	500000	55844	42510	7862	6755	11355	16538	18.5	15.9	26.7	38.9	10372	1352	1.35	8.5	2.07	124	1228	201	21	180
WJL3271_RLF_N029_JoinT	Ku70-/- Parp1-/- #2	CTR	Rep2	500000	57062	44025	8871	7107	11119	16928	20.1	16.1	25.3	38.5	9594	1504	1.6	8.81	1.92	181	1323	261	28	233
WJL3272_RLF_N029_JoinT	Ku70-/- Parp1-/- #2	CTR	Rep3	500000	55758	42856	8559	6308	11171	16818	20	14.7	26.1	39.2	9932	1377	1.59	8.57	1.99	139	1238	202	17	185
WJL3273_RLF_N029_JoinT	Ku70-/- Parp1-/- #2	ATMi	Rep1	500000	68612	48192	13073	6575	11125	17419	27.1	13.6	23.1	36.1	12483	4646	1.14	9.64	2.5	1271	3375	179	23	156
WJL3274_RLF_N029_JoinT	Ku70-/- Parp1-/- #2	ATMi	Rep2	500000	65564	47601	12669	6729	12964	15239	26.6	14.1	27.2	32	10907	3873	1.1	9.52	2.18	749	3124	236	24	212
WJL3275_RLF_N029_JoinT	Ku70-/- Parp1-/- #2	ATMi	Rep3	500000	64998	43032	9444	6699	10372	16517	21.9	15.6	24.1	38.4	15009	3315	0.94	8.61	3	766	2549	221	27	194
WJL3276_RLF_N029_JoinT	Ku70-/- ATM-/-	CTR	Rep1	500000	90181	66682	14276	8747	16371	27288	21.4	13.1	24.6	40.9	15896	3982	0.62	13.34	3.18	430	3552	222	26	196
WJL3277_RLF_N029_JoinT	Ku70-/- ATM-/-	CTR	Rep2	500000	125308	95047	21630	13025	22721	37671	22.8	13.7	23.9	39.6	20765	5197	0.65	19.01	4.15	1185	4012	180	31	149
WJL3278_RLF_N029_JoinT	Ku70-/- ATM-/-	CTR	Rep3	500000	100656	76342	17405	10308	17775	30854	22.8	13.5	23.3	40.4	17250	4097	0.72	15.27	3.45	853	3244	176	26	150
WJL3279_RLF_N029_JoinT	Ku70-/- ATM-/-	ATMi	Rep1	500000	102305	78589	18947	9500	17511	32631	24.1	12.1	22.3	41.5	15774	4190	0.57	15.72	3.15	799	3391	158	24	134
WJL3280_RLF_N029_JoinT	Ku70-/- ATM-/-	ATMi	Rep2	500000	104334	77377	18449	11016	17402	30510	23.8	14.2	22.5	39.4	18916	4799	0.5	15.48	3.78	865	3934	225	31	194
WJL3281_RLF_N029_JoinT	Ku70-/- ATM-/-	ATMi	Rep3	500000	96113	71837	17839	8498	18306	27194	24.8	11.8	25.5	37.9	15961	4562	0.55	14.37	3.19	567	3995	184	17	167
WJL3288_RLF_N029_JoinT	Ku70-/- XRCC1-/- #1	+KU70	Rep1	500000	220327	189926	27473	34414	58687	69352	14.5	18.1	30.9	36.5	25835	855	10.83	37.99	5.17	186	669	189	32	157
WJL3289_RLF_N029_JoinT	Ku70-/- XRCC1-/- #1	+KU70	Rep2	500000	229777	199797	28414	36073	61722	73588	14.2	18.1	30.9	36.8	25820	847	10.29	39.96	5.16	162	685	226	40	186
WJL3290_RLF_N029_JoinT	Ku70-/- XRCC1-/- #1	+KU70	Rep3	500000	189343	159385	21999	28100	52544	56742	13.8	17.6	33	35.6	25873	690	10.45	31.88	5.17	166	524	209	35	174
WJL3291_RLF_N029_JoinT	Ku70-/- XRCC1-/- #2	+KU70	Rep1	500000	228774	195058	28051	33719	57389	75899	14.4	17.3	29.4	38.9	28710	976	8.88	39.01	5.74	272	704	229	61	168
WJL3292_RLF_N029_JoinT	Ku70-/- XRCC1-/- #2	+KU70	Rep2	500000	209113	176525	25597	31312	52297	67319	14.5	17.7	29.6	38.1	28182	851	9.14	35.31	5.64	197	654	197	36	161
WJL3293_RLF_N029_JoinT	Ku70-/- XRCC1-/- #2	+KU70	Rep3	500000	205092	172731	25738	31542	48592	66859	14.9	18.3	28.1	38.7	27676	994	8.01	34.55	5.54	289	705	189	39	150
WJL3294_RLF_N029_JoinT	Ku70-/- Parp1-/- #1	+KU70	Rep1	500000	276191	241958	30547	40927	84189	86295	12.6	16.9	34.8	35.7	27209	1297	10.53	48.39	5.44	167	1130	259	32	227
WJL3295_RLF_N029_JoinT	Ku70-/- Parp1-/- #1	+KU70	Rep2	500000	262781	230495	29675	40031	80257	80532	12.9	17.4	34.8	34.9	26050	1441	10.34	46.1	5.21	270	1171	376	50	326
WJL3296_RLF_N029_JoinT	Ku70-/- Parp1-/- #1	+KU70	Rep3	500000	267179	233084	29898	40563	80141	82482	12.8	17.4	34.4	35.4	27647	1305	10.37	46.62	5.53	231	1074	346	57	289
WJL3297_RLF_N029_JoinT	Ku70-/- Parp1-/- #2	+KU70	Rep1	500000	261667	227102	33688	38195	70261	84958	14.8	16.8	30.9	37.4	28275	1116	10.06	45.42	5.66	135	981	317	38	279
WJL3298_RLF_N029_JoinT	Ku70-/- Parp1-/- #2	+KU70	Rep2	500000	232015	198161	31094	37318	59358	70391	15.7	18.8	30	35.5	27871	1311	9	39.63	5.57	238	1073	292	38	254
WJL3299_RLF_N029_JoinT	Ku70-/- Parp1-/- #2	+KU70	Rep3	500000	262182	225791	34163	37347	66052	88229	15.1	16.5	29.3	39.1	29505	1089	10.51	45.16	5.9	121	968	324	32	292
WJL3340_RLF_N029_JoinT	Ku70-/- ATM-/-	+KU70	Rep1	500000	333326	292127	74026	38722	79046	100333	25.3	13.3	27.1	34.3	28316	3996	5.15	58.43	5.66	956	3040	404	57	347
WJL3341_RLF_N029_JoinT	Ku70-/- ATM-/-	+KU70	Rep2	500000	264408	224534	57224	30532	59793	76985	25.5	13.6	26.6	34.3	29774	3019	4.34	44.91	5.95	769	2250	346	66	280
WJL3342_RLF_N029_JoinT	Ku70-/- ATM-/-	+KU70	Rep3	500000	173498	143749	38731	20479	35569	48970	26.9	14.2	24.7	34.1	22413	3188	3.62	28.75	4.48	581	2607	204	25	179
WJL2692_RLF_N025_JoinT	Ku70-/- 53BP1-/- #1	CTR	Rep1	500000	11004	6483	1117	1010	2004	2352	17.2	15.6	30.9	36.3	3919	54	2.27	1.3	0.78	1	53	24	1	23
WJL2693_RLF_N025_JoinT	Ku70-/- 53BP1-/- #1	CTR	Rep2	500000	9347	5502	1032	909	1576	1985	18.8	16.5	28.6	36.1	3123	78	3.09	1.1	0.62	30	48	14	2	12
WJL2694_RLF_N025_JoinT	Ku70-/- 53BP1-/- #1	CTR	Rep3	500000	10827	6535	1416	1163	1459	2497	21.7	17.8	22.3	38.2	3623	36	3.31	1.31	0.72	0	36	12	0	12
WJL3837_RLF_N032_JoinT	Ku70-/- 53BP1-/- #1	CTR	Rep4	500000	12728	4948	614	994	1383	1957	12.41	20.09	27.95	39.55	5250	149	1.2013	0.99	1.05	6	143	67	4	63
WJL3840_RLF_N032_JoinT	Ku70-/- 53BP1-/- #1	CTR	Rep5	500000	11544	5071	698	957	1317	2099	13.76	18.87	25.97	41.39	4185	144	1.4846	1.01	0.84	15	129	49	3	46
WJL3841_RLF_N032_JoinT	Ku70-/- 53BP1-/- #1	CTR	Rep6	500000	11630	5307	591	989	1316	2411	11.14	18.64	24.8	45.43	3840	141	1.5873	1.06	0.77	8	133	42	2	40
WJL2695_RLF_N025_JoinT	Ku70-/- 53BP1-/- #1	ATMi	Rep1	500000	40140	27873	8129	4258	8350	7136	29.2	15.3	30	25.6	9742	1496	1.14	5.57	1.95	1027	469	185	96	89
WJL2696_RLF_N025_JoinT	Ku70-/- 53BP1-/- #1	ATMi	Rep2	500000	39130	27059	7487	4592	7556	7424	27.7	17	27.9	27.4	9496	1356	1.15	5.41	1.9	909	447	181	97	84
WJL3331_RLF_N029_JoinT	Ku70-/- 53BP1-/- #1	ATMi	Rep3	500000	54567	6599	1984	1014	2073	1528	30.1	15.4	31.4	23.2	10780	2141	1.47	7.94	2.16	1405	736	160	75	85
WJL2698_RLF_N025_JoinT	Ku70-/- 53BP1-/- #2	CTR	Rep1	500000	16219	10532	1556	1894	2540	4542	14.8	18	24.1	43.1	4953	83	2.6	2.11	0.99	15	68	28	1	27
WJL2699_RLF_N025_JoinT	Ku70-/- 53BP1-/- #2	CTR	Rep2	500000	13584	8934	1400	1961	2083	3490	15.7	21.9	23.3	39.1	4062	143	2.44	1.79	0.81	5	138	36	1	35
WJL2700_RLF_N025_JoinT	Ku70-/- 53BP1-/- #2	CTR	Rep3	500000	12737	7655	988	1013	2033	3621	12.9	13.2	26.6	47.3	4629	109	2.6	1.53	0.93	54	55	24	3	21
WJL2701_RLF_N025_JoinT	Ku70-/- 53BP1-/- #2	ATMi	Rep1	500000	49534	31991	7848	5102	9799	9242	24.5	15.9	30.6	28.9	13309	1725	1.21	6.4	2.66	1124	601	242	130	112
WJL2702_RLF_N025_JoinT	Ku70-/- 53BP1-/- #2	ATMi	Rep2	500000	54683	35578	8557	5457	10853	10711	24.1	15.3	30.5	30.1	14700	2289	0.98	7.12	2.94	1624	665	212	131	81
WJL2703_RLF_N025_JoinT	Ku70-/- 53BP1-/- #2	ATMi	Rep3	500000	51101	31756	7856	4961	9435	9504	24.7	15.6	29.7	29.9	14728	2277	1.09	6.35	2.95	1654	623	279	167	112
WJL2851_RLF_N026_JoinT	Ku70-/- 53BP1-/- Exo1-/- #1	CTR	Rep1	500000	16077	7405	1066	1583	2001	2755	14.4	21.4	27	37.2	8256	151	2.03	1.48	1.65	0	151	21	0	21
WJL2852_RLF_N026_JoinT	Ku70-/- 53BP1-/- Exo1-/- #1	CTR	Rep2	500000	20328	10458	1770	1983	2912	3793	16.9	19	27.8	36.3	9193	215	1.58	2.09	1.84	1	214	26	1	25
WJL2853_RLF_N026_JoinT	Ku70-/- 53BP1-/- Exo1-/- #1	CTR	Rep3	500000	16719	7835	1463	1533	2310	2529	18.7	19.6	29.5	32.3	8393	209	1.81	1.57	1.68	0	209	23	0	23
WJL2854_RLF_N026_JoinT	Ku70-/- 53BP1-/- Exo1-/- #1	ATMi	Rep1	500000	81501	53937	12216	9894	17162	14665	22.6	18.3	31.8	27.2	22260	2487	0.99	10.79	4.45	1115	1372	248	77	171
WJL2855_RLF_N026_JoinT	Ku70-/- 53BP1-/- Exo1-/- #1	ATMi	Rep2	500000	68361	43701	9405	8915	15241	10140	21.5	20.4	34.9	23.2	19295	2318	1.08	8.74	3.86	1344	974	181	60	121
WJL2856_RLF_N026_JoinT	Ku70-/- 53BP1-/- Exo1-/- #1	ATMi	Rep3	500000	75644	51045	11931	9614	17751	11749	23.4	18.8	34.8	23	20075	2140	0.86	10.21	4.02	1030	1110	174	47	127
WJL2857_RLF_N026_JoinT	Ku70-/- 53BP1-/- Exo1-/- #2	CTR	Rep1	500000	17659	10122	1446	1883	2972	3821	14.3	18.6	29.4	37.7	6994	211	2.48	2.02	1.4	29	182	44	6	38
WJL2858_RLF_N026_JoinT	Ku70-/- 53BP1-/- Exo1-/- #2	CTR	Rep2	500000	19357	11213	1438	1652	3043	5080	12.8	14.7	27.1	45.3	7680	149	2.64	2.24	1.54	40	109	34	2	32
WJL2859_RLF_N026_JoinT	Ku70-/- 53BP1-/- Exo1-/- #2	CTR	Rep3	500000	17714	10466	1828	1233	3335	4070	17.5	11.8	31.9	38.9	6766	136	2.48	2.09	1.35	13	123	24	1	23
WJL2860_RLF_N026_JoinT	Ku70-/- 53BP1-/- Exo1-/- #2	ATMi	Rep1	500000	82001	55783	13459	9079	17101	16144	24.1	16.3	30.7	28.9	21213	3243	1.1	11.16	4.24	1928	1315	352	178	174
WJL2861_RLF_N026_JoinT	Ku70-/- 53BP1-/- Exo1-/- #2	ATMi	Rep2	500000	70511	44955	11716	7178	13373	12688	26.1	16	29.7	28.2	22528	1901	1.04	8.99	4.51	1230	671	402	223	179
WJL2862_RLF_N026_JoinT	Ku70-/- 53BP1-/- Exo1-/- #2	ATMi	Rep3	500000	85490	57371	13940	9684	17033	16714	24.3	16.9	29.7	29.1	23299	2891	1.13	11.47	4.66	1921	970	268	144	124
WJL2868_RLF_N026_JoinT	Ku70-/- 53BP1-/- #2	+KU70	Rep1	500000	209456	192360	20970	36640	57562	77188	10.9	19	29.9	40.1	14956	248	28.68	38.47	2.99	90	158	107	13	94
WJL2869_RLF_N026_JoinT	Ku70-/- 53BP1-/- #2	+KU70	Rep2	500000	189087	172993	19024	33053	51203	69713	11	19.1	29.6	40.3	14276	186	31.34	34.6	2.86	74	112	96	21	75
WJL2870_RLF_N026_JoinT	Ku70-/- 53BP1-/- #2	+KU70	Rep3	500000	208166	191665	21614	35655	57114	77282	11.3	18.6	29.8	40.3	14565	263	34.85	38.33	2.91	105	158	97	17	80
WJL2871_RLF_N026_JoinT	Ku70-/- 53BP1-/- #1	+KU70	Rep1	500000	140076	125111	17653	21756	38789	46913	14.1	17.4	31	37.5	12891	177	13.27	25.02	2.58	66	111	69	12	57
WJL2872_RLF_N026_JoinT	Ku70-/- 53BP1-/- #1	+KU70	Rep2	500000	124260	110136	15892	19151	33678	41415	14.4	17.4	30.6	37.6	12588	125	12.44	22.03	2.52	48	77	56	12	44
WJL2873_RLF_N026_JoinT	Ku70-/- 53BP1-/- #1	+KU70	Rep3	500000	125332	110404	16266	18173	35648	40317	14.7	16.5	32.3	36.5	13204	158	13.43	22.08	2.64	58	100	50	11	39
WJL2894_RLF_N026_JoinT	Ku70-/- 53BP1-/- Exo1-/- #1	+KU70	Rep1	500000	161712	140214	19553	29044	39959	51658	13.9	20.7	28.5	36.8	18878	218	15.38	28.04	3.78	58	160	61	10	51
WJL2895_RLF_N026_JoinT	Ku70-/- 53BP1-/- Exo1-/- #1	+KU70	Rep2	500000	169661	147503	19961	29595	42789	55158	13.5	20.1	29	37.4	19455	258	13.73	29.5	3.89	114	144	56	14	42
WJL2896_RLF_N026_JoinT	Ku70-/- 53BP1-/- Exo1-/- #1	+KU70	Rep3	500000	195620	173434	23416	33905	54361	61752	13.5	19.5	31.3	35.6	19256	116	15.07	34.69	3.85	42	74	47	6	41
WJL2897_RLF_N026_JoinT	Ku70-/- 53BP1-/- Exo1-/- #2	+KU70	Rep1	500000	175708	154002	21056	26993	47464	58489	13.7	17.5	30.8	38	18072	174	21.01	30.8	3.61	49	125	66	6	60
WJL2898_RLF_N026_JoinT	Ku70-/- 53BP1-/- Exo1-/- #2	+KU70	Rep2	500000	157609	136322	20494	25578	38963	51287	15	18.8	28.6	37.6	18995	114	21.23	27.26	3.8	20	94	61	7	54
WJL2899_RLF_N026_JoinT	Ku70-/- 53BP1-/- Exo1-/- #2	+KU70	Rep3	500000	187218	166619	23458	27493	48823	66845	14.1	16.5	29.3	40.1	18179	136	22.56	33.32	3.64	49	87	68	9	59
WJL3447_RLF_N029_JoinT	Ku70-/- 53BP1-/- #1	Mre11(ex)i	Rep1	500000	18954	12187	2615	1767	3411	4394	21.5	14.5	28	36.1	5740	411	2.8	2.44	1.15	49	362	33	4	29
WJL3448_RLF_N029_JoinT	Ku70-/- 53BP1-/- #1	Mre11(ex)i	Rep2	500000	18966	12115	2523	2080	3341	4171	20.8	17.2	27.6	34.4	6379	165	2.89	2.42	1.28	17	148	24	5	19
WJL3449_RLF_N029_JoinT	Ku70-/- 53BP1-/- #1	Mre11(ex)i	Rep3	500000	19942	13336	2511	2770	3485	4570	18.8	20.8	26.1	34.3	5917	211	3.14	2.67	1.18	56	155	23	6	17
WJL3450_RLF_N029_JoinT	Ku70-/- 53BP1-/- #2	Mre11(ex)i	Rep1	500000	25220	15793	1853	2991	4670	6279	11.7	18.9	29.6	39.8	8154	360	2.35	3.16	1.63	148	212	63	11	52
WJL3451_RLF_N029_JoinT	Ku70-/- 53BP1-/- #2	Mre11(ex)i	Rep2	500000	22632	13235	1937	2602	3623	5073	14.6	19.7	27.4	38.3	8151	262	2.51	2.65	1.63	63	199	96	10	86
WJL3452_RLF_N029_JoinT	Ku70-/- 53BP1-/- #2	Mre11(ex)i	Rep3	500000	23890	14113	2118	2646	3526	5823	15	18.7	25	41.3	8309	440	2.61	2.82	1.66	155	285	59	13	46
WJL3327_RLF_N029_JoinT	Ku70-/- 53BP1-/- Exo1-/- #1	Mre11(ex)i	Rep1	500000	23923	13582	2028	2215	4545	4794	14.9	16.3	33.5	35.3	9417	369	2.07	2.72	1.88	125	244	37	3	34
WJL3328_RLF_N029_JoinT	Ku70-/- 53BP1-/- Exo1-/- #1	Mre11(ex)i	Rep2	500000	21553	12920	1409	2995	3670	4846	10.9	23.2	28.4	37.5	7631	311	2.26	2.58	1.53	4	307	24	1	23
WJL3453_RLF_N029_JoinT	Ku70-/- 53BP1-/- Exo1-/- #1	Mre11(ex)i	Rep3	500000	24787	12594	1537	2100	3775	5182	12.2	16.7	30	41.1	11083	287	2.19	2.52	2.22	24	263	32	1	31
WJL3454_RLF_N029_JoinT	Ku70-/- 53BP1-/- Exo1-/- #2	Mre11(ex)i	Rep1	500000	27818	16107	2210	2658	4779	6460	13.7	16.5	29.7	40.1	10756	362	2.88	3.22	2.15	81	281	80	11	69
WJL3455_RLF_N029_JoinT	Ku70-/- 53BP1-/- Exo1-/- #2	Mre11(ex)i	Rep2	500000	27998	15640	2210	2632	4869	5929	14.1	16.8	31.1	37.9	11327	286	2.47	3.13	2.27	102	184	52	12	40
WJL3456_RLF_N029_JoinT	Ku70-/- 53BP1-/- Exo1-/- #2	Mre11(ex)i	Rep3	500000	31439	17740	2524	3103	5394	6719	14.2	17.5	30.4	37.9	12304	462	2.27	3.55	2.46	130	332	77	14	63
WJL3457_RLF_N029_JoinT	Ku70-/- 53BP1-/- #1	DNA2i	Rep1	500000	21345	15056	2827	2298	4298	5633	18.8	15.3	28.5	37.4	5533	180	2.72	3.01	1.11	7	173	30	1	29
WJL3458_RLF_N029_JoinT	Ku70-/- 53BP1-/- #1	DNA2i	Rep2	500000	16970	11467	2072	1993	3334	4068	18.1	17.4	29.1	35.5	5107	86	2.88	2.29	1.02	19	67	17	2	15
WJL3459_RLF_N029_JoinT	Ku70-/- 53BP1-/- #1	DNA2i	Rep3	500000	21281	14738	2873	2685	3718	5462	19.5	18.2	25.2	37.1	5562	160	2.72	2.95	1.11	44	116	28	4	24
WJL3460_RLF_N029_JoinT	Ku70-/- 53BP1-/- #2	DNA2i	Rep1	500000	20305	11810	1433	2420	3417	4540	12.1	20.5	28.9	38.4	7557	252	2.24	2.36	1.51	54	198	50	8	42
WJL3461_RLF_N029_JoinT	Ku70-/- 53BP1-/- #2	DNA2i	Rep2	500000	19506	11243	1418	2324	3312	4189	12.6	20.7	29.5	37.3	7378	140	2.12	2.25	1.48	23	117	41	5	36
WJL3462_RLF_N029_JoinT	Ku70-/- 53BP1-/- #2	DNA2i	Rep3	500000	18306	10442	1489	2470	2703	3780	14.3	23.7	25.9	36.2	6944	200	2.04	2.09	1.39	75	125	51	8	43
WJL3329_RLF_N029_JoinT	Ku70-/- 53BP1-/- Exo1-/- #1	DNA2i	Rep1	500000	17620	8932	1261	1762	2374	3535	14.1	19.7	26.6	39.6	7766	225	1.73	1.79	1.55	16	209	25	3	22
WJL3330_RLF_N029_JoinT	Ku70-/- 53BP1-/- Exo1-/- #1	DNA2i	Rep2	500000	17189	9432	1104	1565	3373	3390	11.7	16.6	35.8	35.9	7263	166	1.75	1.89	1.45	8	158	27	2	25
WJL3463_RLF_N029_JoinT	Ku70-/- 53BP1-/- Exo1-/- #1	DNA2i	Rep3	500000	19810	9994	1581	1863	3397	3153	15.8	18.6	34	31.5	9097	359	1.8	2	1.82	3	356	52	1	51
WJL3464_RLF_N029_JoinT	Ku70-/- 53BP1-/- Exo1-/- #2	DNA2i	Rep1	500000	23527	13634	2259	2129	4026	5220	16.6	15.6	29.5	38.3	9244	280	1.94	2.73	1.85	67	213	46	11	35
WJL3465_RLF_N029_JoinT	Ku70-/- 53BP1-/- Exo1-/- #2	DNA2i	Rep2	500000	27058	15437	2096	2516	4227	6598	13.6	16.3	27.4	42.7	10404	416	2.06	3.09	2.08	26	390	67	2	65
WJL3466_RLF_N029_JoinT	Ku70-/- 53BP1-/- Exo1-/- #2	DNA2i	Rep3	500000	23805	13461	1709	2322	4008	5422	12.7	17.2	29.8	40.3	9717	181	2.43	2.69	1.94	58	123	61	6	55
WJL2704_RLF_N025_JoinT	Ku70-/- Lig4-/-	CTR	Rep1	500000	25436	15108	3541	2385	3106	6076	23.4	15.8	20.6	40.2	9261	504	1.46	3.02	1.85	75	429	243	30	213
WJL2705_RLF_N025_JoinT	Ku70-/- Lig4-/-	CTR	Rep2	500000	23581	13408	2958	2091	2787	5572	22.1	15.6	20.8	41.6	9035	515	1.25	2.68	1.81	58	457	165	22	143
WJL2706_RLF_N025_JoinT	Ku70-/- Lig4-/-	CTR	Rep3	500000	28750	18378	3980	2991	3892	7515	21.7	16.3	21.2	40.9	8582	1055	1.29	3.68	1.72	163	892	116	13	103
WJL3444_RLF_N029_JoinT	Ku70-/- Lig4-/-	+KU70	Rep1	500000	37620	23518	4212	3605	5727	9974	17.9	15.3	24.4	42.4	12356	778	1.37	4.7	2.47	163	615	173	35	138
WJL3445_RLF_N029_JoinT	Ku70-/- Lig4-/-	+KU70	Rep2	500000	35006	21832	3813	3397	5160	9462	17.5	15.6	23.6	43.3	11340	896	1.38	4.37	2.27	201	695	177	43	134
WJL3446_RLF_N029_JoinT	Ku70-/- Lig4-/-	+KU70	Rep3	500000	37551	24810	4773	4172	6162	9703	19.2	16.8	24.8	39.1	10884	963	1.48	4.96	2.18	250	713	176	43	133
WJL2891_RLF_N026_JoinT	Ku70-/- Lig4-/-	+KU70	Rep1	500000	39749	27787	6180	4881	6847	9879	22.2	17.6	24.6	35.6	10283	1095	1.98	5.56	2.06	381	714	253	75	178
WJL2892_RLF_N026_JoinT	Ku70-/- Lig4-/-	+KU70	Rep2	500000	43216	30279	6890	4964	7364	11061	22.8	16.4	24.3	36.5	11130	1268	2.15	6.06	2.23	400	868	305	93	212
WJL2893_RLF_N026_JoinT	Ku70-/- Lig4-/-	+KU70	Rep3	500000	40845	28543	6050	5239	6879	10375	21.2	18.4	24.1	36.3	10633	1110	2.07	5.71	2.13	345	765	312	93	219
WJL2707_RLF_N025_JoinT	Ku70-/- Lig4-/-	ATMi	Rep1	500000	4346	2665	526	381	819	939	19.7	14.3	30.7	35.2	1128	327	0.27	0.53	0.23	27	300	57	6	51
WJL2708_RLF_N025_JoinT	Ku70-/- Lig4-/-	ATMi	Rep2	500000	4086	2584	556	371	689	968	21.5	14.4	26.7	37.5	1139	273	0.27	0.52	0.23	26	247	35	3	32
WJL2709_RLF_N025_JoinT	Ku70-/- Lig4-/-	ATMi	Rep3	500000	3571	2039	368	365	503	803	18	17.9	24.7	39.4	1042	291	0.2	0.41	0.21	23	268	46	3	43
WJL2915_RLF_N026_JoinT	Ku70-/- Lig4-/- 53BP1-/- #1	CTR	Rep1	500000	5663	1663	235	226	501	701	14.1	13.6	30.1	42.2	3403	81	0.65	0.33	0.68	2	79	17	1	16
WJL2916_RLF_N026_JoinT	Ku70-/- Lig4-/- 53BP1-/- #1	CTR	Rep2	500000	5105	1441	232	290	352	567	16.1	20.1	24.4	39.3	3086	33	0.65	0.29	0.62	0	33	11	0	11
WJL2917_RLF_N026_JoinT	Ku70-/- Lig4-/- 53BP1-/- #1	CTR	Rep3	500000	5582	1649	275	367	269	738	16.7	22.3	16.3	44.8	3100	7	0.67	0.33	0.62	0	7	6	0	6
WJL2918_RLF_N026_JoinT	Ku70-/- Lig4-/- 53BP1-/- #1	ATMi	Rep1	500000	7629	3470	660	567	727	1516	19	16.3	21	43.7	3262	323	0.48	0.69	0.65	15	308	29	5	24
WJL2919_RLF_N026_JoinT	Ku70-/- Lig4-/- 53BP1-/- #1	ATMi	Rep2	500000	8879	4349	650	643	1115	1941	14.9	14.8	25.6	44.6	3663	176	0.13	0.87	0.73	112	64	15	2	13
WJL2920_RLF_N026_JoinT	Ku70-/- Lig4-/- 53BP1-/- #1	ATMi	Rep3	500000	7667	3191	261	634	987	1309	8.2	19.9	30.9	41	3563	142	0.12	0.64	0.71	32	110	14	4	10
WJL2921_RLF_N026_JoinT	Ku70-/- Lig4-/- 53BP1-/- #2	CTR	Rep1	500000	5436	3739	618	122	419	2580	16.5	3.3	11.2	69	1389	42	0.86	0.75	0.28	6	36	12	2	10
WJL2922_RLF_N026_JoinT	Ku70-/- Lig4-/- 53BP1-/- #2	CTR	Rep2	500000	6778	4696	726	205	399	3366	15.5	4.4	8.5	71.7	1766	88	1.09	0.94	0.35	0	88	15	0	15
WJL2923_RLF_N026_JoinT	Ku70-/- Lig4-/- 53BP1-/- #2	CTR	Rep3	500000	8331	5527	525	321	529	4152	9.5	5.8	9.6	75.1	2521	49	0.95	1.11	0.5	0	49	10	0	10
WJL2924_RLF_N026_JoinT	Ku70-/- Lig4-/- 53BP1-/- #2	ATMi	Rep1	500000	4966	3391	325	159	345	2562	9.6	4.7	10.2	75.6	1169	138	0.18	0.68	0.23	20	118	34	8	26
WJL2925_RLF_N026_JoinT	Ku70-/- Lig4-/- 53BP1-/- #2	ATMi	Rep2	500000	5812	4247	475	400	428	2944	11.2	9.4	10.1	69.3	1087	113	0.19	0.85	0.22	15	98	24	3	21
WJL2926_RLF_N026_JoinT	Ku70-/- Lig4-/- 53BP1-/- #2	ATMi	Rep3	500000	4842	3288	282	192	335	2479	8.6	5.8	10.2	75.4	1111	134	0.36	0.66	0.22	20	114	27	5	22
WJL2933_RLF_N026_JoinT	Ku70-/- Lig4-/- 53BP1-/- #1	+KU70	Rep1	500000	16880	3660	787	467	1163	1243	21.5	12.8	31.8	34	12965	99	1.97	0.73	2.59	0	99	11	0	11
WJL2934_RLF_N026_JoinT	Ku70-/- Lig4-/- 53BP1-/- #1	+KU70	Rep2	500000	16531	3372	470	422	1125	1355	13.9	12.5	33.4	40.2	12894	45	2.01	0.67	2.58	0	45	3	0	3
WJL2935_RLF_N026_JoinT	Ku70-/- Lig4-/- 53BP1-/- #1	+KU70	Rep3	500000	16298	2761	287	504	926	1044	10.4	18.3	33.5	37.8	13323	101	2.23	0.55	2.66	7	94	35	1	34
WJL2936_RLF_N026_JoinT	Ku70-/- Lig4-/- 53BP1-/- #2	+KU70	Rep1	500000	2822	1666	290	242	491	643	17.4	14.5	29.5	38.6	1078	23	2.41	0.33	0.22	0	23	9	0	9
WJL2937_RLF_N026_JoinT	Ku70-/- Lig4-/- 53BP1-/- #2	+KU70	Rep2	500000	3056	1974	258	318	569	829	13.1	16.1	28.8	42	1047	26	3.37	0.39	0.21	0	26	8	0	8
WJL2938_RLF_N026_JoinT	Ku70-/- Lig4-/- 53BP1-/- #2	+KU70	Rep3	500000	3067	2087	225	333	508	1021	10.8	16	24.3	48.9	866	48	1.71	0.42	0.17	13	35	9	1	8
WJL4285_RLF_N036_JoinT	WT	Cycling	Rep1	500000	22717	20210	2141	2719	6020	9335	10.5938	13.4537	29.7872	46.19	1215	47	190.175	4.042	0.243	0	47	29	0	29
WJL4286_RLF_N036_JoinT	WT	Cycling	Rep2	500000	30320	27295	2777	3769	8906	11863	10.174	13.8084	32.6287	43.4622	1093	110	97.9775	5.459	0.2186	0	110	44	0	44
WJL4287_RLF_N036_JoinT	WT	Cycling	Rep3	500000	32108	29432	3106	3700	9812	12833	10.5531	12.5714	33.3379	43.6022	1238	64	262.064	5.8864	0.2476	0	64	25	0	25
WJL4288_RLF_N036_JoinT	WT	CTR	Rep1	500000	385847	362358	49567	58310	95830	158687	13.679	16.0918	26.4462	43.7929	11402	253	425.44	72.4716	2.2804	21	232	139	6	133
WJL4289_RLF_N036_JoinT	WT	CTR	Rep2	500000	370032	345175	46773	56106	91467	150829	13.5505	16.2544	26.4987	43.6964	13472	284	538.072	69.035	2.6944	17	267	162	5	157
WJL4290_RLF_N036_JoinT	WT	CTR	Rep3	500000	370027	346250	48997	56609	90400	150270	14.1508	16.3492	26.1083	43.3993	12902	334	463.058	69.25	2.5804	58	276	153	10	143
WJL4297_RLF_N036_JoinT	Ku70-/-	Cycling	Rep1	500000	14579	8998	1290	1159	2629	3979	14.3365	12.8806	29.2176	44.2209	3310	66	1.6511	1.7996	0.662	0	66	35	0	35
WJL4298_RLF_N036_JoinT	Ku70-/-	Cycling	Rep2	500000	12295	6970	1248	920	1981	2828	17.9053	13.1994	28.4218	40.5739	3247	123	1.4379	1.394	0.6494	0	123	55	0	55
WJL4299_RLF_N036_JoinT	Ku70-/-	Cycling	Rep3	500000	13694	7822	1380	968	2487	3099	17.6425	12.3754	31.7949	39.619	3259	52	1.2954	1.5644	0.6518	0	52	25	0	25
WJL4301_RLF_N036_JoinT	Ku70-/-	CTR	Rep1	500000	153717	115363	22156	20211	29030	44000	19.2055	17.5195	25.164	38.1405	31489	1617	2.0547	23.0726	6.2978	606	1011	292	76	216
WJL4302_RLF_N036_JoinT	Ku70-/-	CTR	Rep2	500000	150309	110991	22882	19735	26875	41508	20.6161	17.7807	24.2137	37.3976	33172	1554	2.0378	22.1982	6.6344	547	1007	268	78	190
