# Supplementary material for: ATM and 53BP1 regulate alternative end joining–mediated V(D)J recombination
Source: Sci Adv. 2024 Jul 31;10(31):eadn4682. doi: 10.1126/sciadv.adn4682 (PMC11290492; doi:10.1126/sciadv.adn4682)
Supplement: Supplementary file 2 — Tables S1 to S6 [file sciadv.adn4682_tables_s1_to_s6.zip › sciadv.adn4682_table_s4.xlsx]

## Sheet: Table_S3_SE_Intchr_hybrid
File_name	Cell_line	Treatment	Total_reads	Total_junctions	IgKV	IgKJ	Intchr_Trans. (Rel.)	SE/CE	Vs_%	RAG1/2_Trans. (Rel.)	Random_Trans. (Rel.)	Intchr_Trans (Abs.)	RAG1/2_Trans. (Abs.)	Random_Trans. (Abs.)
WJL2716_RLF_N025_JoinT	WT	CTR	500000	352911	341594	6446	252	75.76	68.32	145	107	70	25	45
WJL2717_RLF_N025_JoinT	WT	CTR	500000	364171	352983	6016	340	74.07	70.6	247	93	78	36	42
WJL2718_RLF_N025_JoinT	WT	CTR	500000	352700	342158	5842	317	76.34	68.43	181	136	56	23	33
WJL2719_RLF_N025_JoinT	WT	Mre11(en)i #1	500000	328063	317672	6131	245	76.34	63.53	111	134	45	13	32
WJL2720_RLF_N025_JoinT	WT	Mre11(en)i #1	500000	345952	335338	6121	321	70.92	67.07	194	127	47	22	25
WJL2721_RLF_N025_JoinT	WT	Mre11(en)i #1	500000	364462	352749	6673	403	81.3	70.55	233	170	57	32	25
WJL2722_RLF_N025_JoinT	WT	Mre11(en)i #2	500000	369033	358569	5415	428	73.53	71.71	302	126	53	25	28
WJL2723_RLF_N025_JoinT	WT	Mre11(en)i #2	500000	372474	361107	6680	215	71.94	72.22	163	52	38	15	23
WJL2724_RLF_N025_JoinT	WT	Mre11(en)i #2	500000	364257	352713	6586	370	77.52	70.54	199	171	54	17	37
WJL2725_RLF_N025_JoinT	WT	Mre11(ex)i	500000	327800	314139	7378	449	60.98	62.83	318	131	56	17	39
WJL2726_RLF_N025_JoinT	WT	Mre11(ex)i	500000	352089	341298	6082	216	83.33	68.26	136	80	45	18	27
WJL2727_RLF_N025_JoinT	WT	Mre11(ex)i	500000	336478	324952	6552	379	67.11	64.99	291	88	45	25	20
WJL2728_RLF_N025_JoinT	WT	Parpi #1	500000	223481	210569	6053	588	65.79	42.11	146	442	122	20	102
WJL2729_RLF_N025_JoinT	WT	Parpi #1	500000	247438	231914	7368	600	61.35	46.38	188	412	57	6	51
WJL2730_RLF_N025_JoinT	WT	Parpi #1	500000	192881	181243	5863	608	54.95	36.25	150	458	110	20	90
WJL2731_RLF_N025_JoinT	WT	Parpi #2	500000	206566	192856	6557	651	65.79	38.57	78	573	123	12	111
WJL2732_RLF_N025_JoinT	WT	Parpi #2	500000	185884	173133	6809	548	52.91	34.63	161	387	103	17	86
WJL2733_RLF_N025_JoinT	WT	Parpi #2	500000	219360	205764	5820	638	62.89	41.15	147	491	96	14	82
WJL2734_RLF_N025_JoinT	WT	Polθi #1	500000	227637	215814	5694	178	102.04	43.16	66	112	32	8	24
WJL2735_RLF_N025_JoinT	WT	Polθi #1	500000	222093	209422	6457	198	90.09	41.88	69	129	43	3	40
WJL2736_RLF_N025_JoinT	WT	Polθi #1	500000	237922	226551	5773	144	102.04	45.31	95	49	35	10	25
WJL2737_RLF_N025_JoinT	WT	ATMi	500000	260276	244131	9534	601	21.1	48.83	349	252	81	32	49
WJL2738_RLF_N025_JoinT	WT	ATMi	500000	265576	250610	8931	424	18.32	50.12	319	105	47	20	27
WJL2739_RLF_N025_JoinT	WT	ATMi	500000	269219	252972	10247	514	19.65	50.59	298	216	77	27	50
WJL2740_RLF_N025_JoinT	WT	ATRi	500000	276441	267014	5380	293	103.09	53.4	154	139	65	26	39
WJL2741_RLF_N025_JoinT	WT	ATRi	500000	300785	290122	5796	224	95.24	58.02	70	154	60	12	48
WJL2742_RLF_N025_JoinT	WT	ATRi	500000	275591	265092	6026	247	90.91	53.02	107	140	41	15	26
WJL3396_RLF_N029_JoinT	WT	Dox	500000	374293	362345	6348	384	69.44	72.47	244	140	59	29	30
WJL3397_RLF_N029_JoinT	WT	Dox	500000	373977	363492	5670	423	54.95	72.7	340	83	50	23	27
WJL3398_RLF_N029_JoinT	WT	Dox	500000	376741	365651	5878	324	72.99	73.13	258	66	45	27	18
WJL3399_RLF_N029_JoinT	WT	DNA2i	500000	353376	343927	5338	300	71.43	68.79	208	92	45	29	16
WJL3400_RLF_N029_JoinT	WT	DNA2i	500000	354844	343927	6114	314	64.94	68.79	113	201	35	9	26
WJL3401_RLF_N029_JoinT	WT	DNA2i	500000	354911	343893	6873	281	69.93	68.78	157	124	59	20	39
WJL3402_RLF_N029_JoinT	WT	Pol⍺i #1	500000	151579	146546	2274	350	79.37	29.31	142	208	76	23	53
WJL3403_RLF_N029_JoinT	WT	Pol⍺i #1	500000	159929	154283	2630	224	70.92	30.86	108	116	61	23	38
WJL3404_RLF_N029_JoinT	WT	Pol⍺i #1	500000	159819	154405	2715	197	88.5	30.88	75	122	45	15	30
WJL3405_RLF_N029_JoinT	WT	Pol⍺i #2	500000	154713	150383	1953	141	76.34	30.08	44	97	47	11	36
WJL3406_RLF_N029_JoinT	WT	Pol⍺i #2	500000	150330	146144	1823	206	69.44	29.23	32	174	56	9	47
WJL3407_RLF_N029_JoinT	WT	Pol⍺i #2	500000	130159	125319	2595	210	72.46	25.06	94	116	50	17	33
WJL3417_RLF_N029_JoinT	WT	Polθi #2	500000	356818	346826	6345	328	86.21	69.37	183	145	67	29	38
WJL3418_RLF_N029_JoinT	WT	Polθi #2	500000	357686	347423	6041	201	80	69.48	124	77	44	20	24
WJL3419_RLF_N029_JoinT	WT	Polθi #2	500000	370350	359709	6315	229	69.93	71.94	138	91	60	26	34
WJL2743_RLF_N025_JoinT	Ku70-/-	CTR	500000	144845	102887	37526	1058	1.12	20.58	291	767	281	74	207
WJL3863_RLF_N032_JoinT	Ku70-/-	CTR	500000	137202	98537	32077	1459	1.06	19.71	460	999	362	98	264
WJL3870_RLF_N032_JoinT	Ku70-/-	CTR	500000	139349	100632	31263	1596	1.1	20.13	579	1017	302	95	207
WJL2744_RLF_N025_JoinT	Ku70-/-	CTR	500000	138954	97211	37358	1106	1.17	19.44	332	774	333	89	244
WJL3864_RLF_N032_JoinT	Ku70-/-	CTR	500000	134925	96403	31614	1417	1.08	19.28	442	975	416	122	294
WJL3871_RLF_N032_JoinT	Ku70-/-	CTR	500000	135024	96426	31126	1279	1.15	19.29	373	906	225	60	165
WJL2745_RLF_N025_JoinT	Ku70-/-	CTR	500000	144280	102623	36995	1032	1.14	20.52	350	682	255	76	179
WJL3865_RLF_N032_JoinT	Ku70-/-	CTR	500000	134663	96642	31442	1368	1.06	19.33	472	896	325	91	234
WJL3872_RLF_N032_JoinT	Ku70-/-	CTR	500000	119958	83397	30194	1254	1.15	16.68	440	814	250	68	182
WJL3866_RLF_N032_JoinT	Ku70-/-	CTR	500000	140932	101931	31977	1590	1.12	20.39	544	1046	383	130	253
WJL3873_RLF_N032_JoinT	Ku70-/-	CTR	500000	136898	97677	31855	1473	1.09	19.54	433	1040	247	61	186
WJL3878_RLF_N032_JoinT	Ku70-/-	CTR	500000	137472	94650	35707	1329	1.06	18.93	430	899	322	100	222
WJL3867_RLF_N032_JoinT	Ku70-/-	CTR	500000	125512	87613	31854	1285	1.1	17.52	453	832	286	88	198
WJL3874_RLF_N032_JoinT	Ku70-/-	CTR	500000	137608	97697	33533	1085	1.16	19.54	278	807	272	62	210
WJL3879_RLF_N032_JoinT	Ku70-/-	CTR	500000	130794	88999	35200	1133	1.05	17.8	352	781	267	73	194
WJL3869_RLF_N032_JoinT	Ku70-/-	CTR	500000	130647	92698	31337	1424	1.07	18.54	438	986	259	73	186
WJL3876_RLF_N032_JoinT	Ku70-/-	CTR	500000	151374	108093	35965	1300	1.12	21.62	414	886	282	83	199
WJL3881_RLF_N032_JoinT	Ku70-/-	CTR	500000	134940	93208	34984	1238	1.1	18.64	509	729	295	126	169
WJL3875_RLF_N032_JoinT	Ku70-/-	CTR	500000	140916	98872	35762	1042	1.05	19.77	336	706	255	61	194
WJL3877_RLF_N032_JoinT	Ku70-/-	CTR	500000	136709	95898	34403	1275	1.01	19.18	413	862	351	117	234
WJL3883_RLF_N032_JoinT	Ku70-/-	CTR	500000	135135	93133	35085	1097	1.07	18.63	375	722	302	92	210
WJL3053_RLF_N027_JoinT	Ku70-/-	+KU70	500000	228665	170823	52219	1107	2.24	34.16	403	704	277	91	186
WJL3054_RLF_N027_JoinT	Ku70-/-	+KU70	500000	224547	168201	51141	1049	2.23	33.64	406	643	167	57	110
WJL3055_RLF_N027_JoinT	Ku70-/-	+KU70	500000	224840	168175	51201	1003	2.2	33.64	520	483	177	62	115
WJL2746_RLF_N025_JoinT	Ku70-/-	Mre11(en)i #1	500000	138010	96980	36274	1210	1.22	19.4	413	797	301	97	204
WJL2747_RLF_N025_JoinT	Ku70-/-	Mre11(en)i #1	500000	137727	96791	36599	1007	1.16	19.36	343	664	254	72	182
WJL2748_RLF_N025_JoinT	Ku70-/-	Mre11(en)i #1	500000	158934	116272	37560	1219	1.25	23.25	350	869	212	48	164
WJL2749_RLF_N025_JoinT	Ku70-/-	Mre11(en)i #2	500000	157390	116394	34966	1415	1.21	23.28	497	918	188	52	136
WJL2750_RLF_N025_JoinT	Ku70-/-	Mre11(en)i #2	500000	148379	105301	37978	1258	1.17	21.06	421	837	278	92	186
WJL2751_RLF_N025_JoinT	Ku70-/-	Mre11(en)i #2	500000	159928	114274	39817	1374	1.19	22.85	479	895	217	51	166
WJL2752_RLF_N025_JoinT	Ku70-/-	Mre11(ex)i	500000	141961	95612	41416	1929	1.09	19.12	356	1573	576	115	461
WJL2753_RLF_N025_JoinT	Ku70-/-	Mre11(ex)i	500000	143793	97242	41610	2048	1.11	19.45	470	1578	766	178	588
WJL2754_RLF_N025_JoinT	Ku70-/-	Mre11(ex)i	500000	136491	92018	39544	1918	1.12	18.4	343	1575	463	85	378
WJL2755_RLF_N025_JoinT	Ku70-/-	Parpi #1	500000	28171	17672	7336	1446	0.85	3.53	102	1344	277	15	262
WJL2756_RLF_N025_JoinT	Ku70-/-	Parpi #1	500000	26483	16828	7084	1125	0.82	3.37	109	1016	240	14	226
WJL2757_RLF_N025_JoinT	Ku70-/-	Parpi #1	500000	20424	11620	6840	815	0.9	2.32	41	774	238	12	226
WJL2758_RLF_N025_JoinT	Ku70-/-	Parpi #2	500000	18938	11348	5428	847	0.71	2.27	57	790	184	10	174
WJL2759_RLF_N025_JoinT	Ku70-/-	Parpi #2	500000	22311	13753	5984	879	0.79	2.75	50	829	121	7	114
WJL2760_RLF_N025_JoinT	Ku70-/-	Parpi #2	500000	24124	14696	6631	1261	0.98	2.94	82	1179	172	13	159
WJL2761_RLF_N025_JoinT	Ku70-/-	Polθi #1	500000	88982	60400	24531	735	1.16	12.08	162	573	135	28	107
WJL2762_RLF_N025_JoinT	Ku70-/-	Polθi #1	500000	103265	71714	26354	976	1.19	14.34	262	714	174	30	144
WJL2763_RLF_N025_JoinT	Ku70-/-	Polθi #1	500000	104849	73053	26851	810	1.23	14.61	206	604	168	38	130
WJL2764_RLF_N025_JoinT	Ku70-/-	ATMi	500000	101468	79776	15185	3033	3.04	15.96	817	2216	706	146	560
WJL2765_RLF_N025_JoinT	Ku70-/-	ATMi	500000	85689	65797	14437	2674	2.79	13.16	702	1972	581	132	449
WJL2766_RLF_N025_JoinT	Ku70-/-	ATMi	500000	103118	81214	15364	2840	2.91	16.24	729	2111	697	174	523
WJL2767_RLF_N025_JoinT	Ku70-/-	ATRi	500000	93018	62973	25412	1801	1.11	12.59	186	1615	619	67	552
WJL2768_RLF_N025_JoinT	Ku70-/-	ATRi	500000	74075	47535	23106	1404	1	9.51	139	1265	451	39	412
WJL2769_RLF_N025_JoinT	Ku70-/-	ATRi	500000	100270	70559	24376	2050	1.12	14.11	262	1788	442	53	389
WJL3408_RLF_N029_JoinT	Ku70-/-	DNA2i	500000	104564	67548	34504	725	0.91	13.51	180	545	227	69	158
WJL3409_RLF_N029_JoinT	Ku70-/-	DNA2i	500000	107428	70568	34113	915	0.93	14.11	279	636	216	46	170
WJL3410_RLF_N029_JoinT	Ku70-/-	DNA2i	500000	103540	67257	33731	713	0.99	13.45	188	525	219	57	162
WJL3411_RLF_N029_JoinT	Ku70-/-	Pol⍺i #1	500000	15897	9723	4898	414	1.14	1.94	46	368	110	8	102
WJL3412_RLF_N029_JoinT	Ku70-/-	Pol⍺i #1	500000	18958	12150	5506	382	0.91	2.43	8	374	90	4	86
WJL3413_RLF_N029_JoinT	Ku70-/-	Pol⍺i #1	500000	19466	12729	5422	330	0.96	2.55	10	320	81	5	76
WJL3414_RLF_N029_JoinT	Ku70-/-	Pol⍺i #2	500000	9268	5195	3378	138	1.21	1.04	1	137	39	1	38
WJL3415_RLF_N029_JoinT	Ku70-/-	Pol⍺i #2	500000	9671	5318	3577	107	0.82	1.06	1	106	30	1	29
WJL3416_RLF_N029_JoinT	Ku70-/-	Pol⍺i #2	500000	10174	5624	3654	143	1.57	1.12	6	137	50	4	46
WJL3420_RLF_N029_JoinT	Ku70-/-	Polθi #2	500000	135843	92114	38173	1259	1	18.42	429	830	328	83	245
WJL3421_RLF_N029_JoinT	Ku70-/-	Polθi #2	500000	126152	82176	38501	1169	1.19	16.44	260	909	334	77	257
WJL3422_RLF_N029_JoinT	Ku70-/-	Polθi #2	500000	136930	92871	38609	1315	0.95	18.57	387	928	245	58	187
WJL2770_RLF_N025_JoinT	Ku70-/- Exo1-/- #1	CTR	500000	125575	87639	34236	1193	1.06	17.53	310	883	335	83	252
WJL2771_RLF_N025_JoinT	Ku70-/- Exo1-/- #1	CTR	500000	118818	81836	33202	1244	1	16.37	232	1012	320	71	249
WJL2772_RLF_N025_JoinT	Ku70-/- Exo1-/- #1	CTR	500000	136238	97806	34226	1408	1.12	19.56	352	1056	471	128	343
WJL2773_RLF_N025_JoinT	Ku70-/- Exo1-/- #1	ATMi	500000	76778	61841	9580	3985	2.04	12.37	595	3390	566	77	489
WJL2774_RLF_N025_JoinT	Ku70-/- Exo1-/- #1	ATMi	500000	88883	70897	12247	4145	1.73	14.18	633	3512	507	76	431
WJL2775_RLF_N025_JoinT	Ku70-/- Exo1-/- #1	ATMi	500000	67541	51521	11544	3278	1.63	10.3	491	2787	396	56	340
WJL2776_RLF_N025_JoinT	Ku70-/- Exo1-/- #2	CTR	500000	157463	114958	37936	1967	1	22.99	825	1142	567	212	355
WJL2777_RLF_N025_JoinT	Ku70-/- Exo1-/- #2	CTR	500000	135230	93595	38077	1568	0.92	18.72	663	905	501	199	302
WJL2778_RLF_N025_JoinT	Ku70-/- Exo1-/- #2	CTR	500000	139052	98769	36635	1629	0.99	19.75	645	984	551	203	348
WJL2779_RLF_N025_JoinT	Ku70-/- Exo1-/- #2	ATMi	500000	111181	91726	13571	4754	1.47	18.35	1780	2974	781	253	528
WJL2780_RLF_N025_JoinT	Ku70-/- Exo1-/- #2	ATMi	500000	105168	87952	11820	4177	1.63	17.59	1501	2676	813	256	557
WJL2781_RLF_N025_JoinT	Ku70-/- Exo1-/- #2	ATMi	500000	116491	98414	12543	4172	1.57	19.68	1629	2543	763	256	507
WJL2782_RLF_N025_JoinT	Ku70-/- Exo1-/- #3	CTR	500000	151276	109654	36288	1954	1.1	21.93	528	1426	424	104	320
WJL2783_RLF_N025_JoinT	Ku70-/- Exo1-/- #3	CTR	500000	115397	74893	36723	1430	1.08	14.98	444	986	461	124	337
WJL2784_RLF_N025_JoinT	Ku70-/- Exo1-/- #3	CTR	500000	161788	116299	40397	2098	1.14	23.26	600	1498	490	126	364
WJL2785_RLF_N025_JoinT	Ku70-/- Exo1-/- #3	ATMi	500000	113421	91668	14682	4918	1.88	18.33	1056	3862	771	151	620
WJL2786_RLF_N025_JoinT	Ku70-/- Exo1-/- #3	ATMi	500000	116290	95172	14291	4580	1.85	19.03	1048	3532	600	110	490
WJL2787_RLF_N025_JoinT	Ku70-/- Exo1-/- #3	ATMi	500000	118604	96620	14705	4933	2.07	19.32	1049	3884	647	103	544
WJL3039_RLF_N027_JoinT	Ku70-/- Exo1-/- #3	+KU70	500000	219288	161654	50341	896	2.53	32.33	287	609	327	96	231
WJL3040_RLF_N027_JoinT	Ku70-/- Exo1-/- #3	+KU70	500000	237528	176683	52139	1077	2.15	35.34	292	785	140	30	110
WJL3041_RLF_N027_JoinT	Ku70-/- Exo1-/- #3	+KU70	500000	229373	166640	54534	1229	2.21	33.33	474	755	138	38	100
WJL3042_RLF_N027_JoinT	Ku70-/- Exo1-/- #2	+KU70	500000	224908	170017	47045	1451	2.12	34	592	859	228	52	176
WJL3043_RLF_N027_JoinT	Ku70-/- Exo1-/- #2	+KU70	500000	232331	174733	49734	1373	2.02	34.95	570	803	203	68	135
WJL3044_RLF_N027_JoinT	Ku70-/- Exo1-/- #2	+KU70	500000	215038	160314	48224	1140	2.19	32.06	535	605	185	65	120
WJL3045_RLF_N027_JoinT	Ku70-/- Exo1-/- #1	+KU70	500000	217320	166861	44983	1074	3.21	33.37	379	695	219	70	149
WJL3046_RLF_N027_JoinT	Ku70-/- Exo1-/- #1	+KU70	500000	231703	179664	46029	801	2.97	35.93	342	459	187	70	117
WJL3047_RLF_N027_JoinT	Ku70-/- Exo1-/- #1	+KU70	500000	231182	179131	45305	1069	3.5	35.83	427	642	214	74	140
WJL3348_RLF_N029_JoinT	Ku70-/- XRCC1-/- #1	CTR	500000	2459	1075	1095	7	0.87	0.22	0	7	4	0	4
WJL3349_RLF_N029_JoinT	Ku70-/- XRCC1-/- #1	CTR	500000	2633	1096	1098	19	0.73	0.22	0	19	6	0	6
WJL3350_RLF_N029_JoinT	Ku70-/- XRCC1-/- #1	CTR	500000	2517	1073	1017	50	0.52	0.21	0	50	20	0	20
WJL3351_RLF_N029_JoinT	Ku70-/- XRCC1-/- #1	ATMi	500000	9968	6352	2480	567	3.69	1.27	27	540	79	1	78
WJL3352_RLF_N029_JoinT	Ku70-/- XRCC1-/- #1	ATMi	500000	11626	7943	2153	654	3.43	1.59	14	640	67	2	65
WJL3353_RLF_N029_JoinT	Ku70-/- XRCC1-/- #1	ATMi	500000	8179	5105	2080	543	3.21	1.02	57	486	58	1	57
WJL3354_RLF_N029_JoinT	Ku70-/- XRCC1-/- #2	CTR	500000	5100	1962	2089	37	0.68	0.39	0	37	17	0	17
WJL3355_RLF_N029_JoinT	Ku70-/- XRCC1-/- #2	CTR	500000	2124	575	1282	16	0.66	0.12	0	16	12	0	12
WJL3356_RLF_N029_JoinT	Ku70-/- XRCC1-/- #2	CTR	500000	5811	2365	2367	101	0.65	0.47	0	101	31	0	31
WJL3357_RLF_N029_JoinT	Ku70-/- XRCC1-/- #2	ATMi	500000	27813	17376	6124	1592	3.69	3.48	3	1589	143	1	142
WJL3358_RLF_N029_JoinT	Ku70-/- XRCC1-/- #2	ATMi	500000	28078	16413	5797	1677	4.15	3.28	13	1664	185	1	184
WJL3359_RLF_N029_JoinT	Ku70-/- XRCC1-/- #2	ATMi	500000	28296	16684	5523	1662	6.84	3.34	12	1650	197	3	194
WJL3360_RLF_N029_JoinT	Ku70-/- Parp1-/- #1	CTR	500000	32511	20623	10224	439	1.02	4.12	55	384	130	17	113
WJL3361_RLF_N029_JoinT	Ku70-/- Parp1-/- #1	CTR	500000	32643	20757	10181	456	1.2	4.15	39	417	109	11	98
WJL3362_RLF_N029_JoinT	Ku70-/- Parp1-/- #1	CTR	500000	31920	20093	10220	391	0.99	4.02	63	328	127	19	108
WJL3363_RLF_N029_JoinT	Ku70-/- Parp1-/- #1	ATMi	500000	58559	42193	6732	2021	2.89	8.44	300	1721	205	14	191
WJL3364_RLF_N029_JoinT	Ku70-/- Parp1-/- #1	ATMi	500000	62567	42750	7248	3432	2.79	8.55	177	3255	150	11	139
WJL3365_RLF_N029_JoinT	Ku70-/- Parp1-/- #1	ATMi	500000	59742	42485	7812	2749	2.87	8.5	210	2539	146	10	136
WJL3366_RLF_N029_JoinT	Ku70-/- Parp1-/- #2	CTR	500000	34933	21249	11997	603	1.11	4.25	61	542	150	18	132
WJL3367_RLF_N029_JoinT	Ku70-/- Parp1-/- #2	CTR	500000	37970	24777	11088	782	0.99	4.96	89	693	145	16	129
WJL3368_RLF_N029_JoinT	Ku70-/- Parp1-/- #2	CTR	500000	35040	22001	11314	527	0.98	4.4	93	434	147	21	126
WJL3369_RLF_N029_JoinT	Ku70-/- Parp1-/- #2	ATMi	500000	59578	40907	10076	3772	3.59	8.18	407	3365	343	19	324
WJL3370_RLF_N029_JoinT	Ku70-/- Parp1-/- #2	ATMi	500000	55628	38476	8712	4188	3.28	7.7	394	3794	293	14	279
WJL3371_RLF_N029_JoinT	Ku70-/- Parp1-/- #2	ATMi	500000	80780	57688	11057	4653	2.5	11.54	471	4182	323	17	306
WJL3372_RLF_N029_JoinT	Ku70-/- ATM-/-	CTR	500000	116796	95372	14058	3423	2.48	19.07	163	3260	276	19	257
WJL3373_RLF_N029_JoinT	Ku70-/- ATM-/-	CTR	500000	116449	95711	12270	4242	2.64	19.14	378	3864	205	19	186
WJL3374_RLF_N029_JoinT	Ku70-/- ATM-/-	CTR	500000	120124	98663	14220	3806	3.06	19.73	597	3209	298	30	268
WJL3375_RLF_N029_JoinT	Ku70-/- ATM-/-	ATMi	500000	108308	89645	10671	4502	3.38	17.93	994	3508	261	39	222
WJL3376_RLF_N029_JoinT	Ku70-/- ATM-/-	ATMi	500000	102944	85768	10346	3327	3.6	17.15	526	2801	218	28	190
WJL3377_RLF_N029_JoinT	Ku70-/- ATM-/-	ATMi	500000	114129	95585	10795	4112	3.08	19.12	857	3255	259	34	225
WJL3384_RLF_N029_JoinT	Ku70-/- XRCC1-/- #1	+KU70	500000	164496	130158	30341	762	2.98	26.03	193	569	192	46	146
WJL3385_RLF_N029_JoinT	Ku70-/- XRCC1-/- #1	+KU70	500000	155442	121552	30410	701	2.94	24.31	255	446	138	43	95
WJL3386_RLF_N029_JoinT	Ku70-/- XRCC1-/- #1	+KU70	500000	154963	121843	29742	597	3.1	24.37	211	386	118	32	86
WJL3387_RLF_N029_JoinT	Ku70-/- XRCC1-/- #2	+KU70	500000	152050	114191	34114	433	2.49	22.84	278	155	82	34	48
WJL3388_RLF_N029_JoinT	Ku70-/- XRCC1-/- #2	+KU70	500000	157748	120809	32935	690	2.57	24.16	394	296	111	52	59
WJL3389_RLF_N029_JoinT	Ku70-/- XRCC1-/- #2	+KU70	500000	174183	137257	32509	638	2.52	27.45	237	401	112	30	82
WJL3390_RLF_N029_JoinT	Ku70-/- Parp1-/- #1	+KU70	500000	222189	186213	30920	993	3.08	37.24	385	608	189	47	142
WJL3391_RLF_N029_JoinT	Ku70-/- Parp1-/- #1	+KU70	500000	210664	176480	29196	1248	2.88	35.3	307	941	198	37	161
WJL3392_RLF_N029_JoinT	Ku70-/- Parp1-/- #1	+KU70	500000	213696	177943	31452	750	3.02	35.59	192	558	132	34	98
WJL3393_RLF_N029_JoinT	Ku70-/- Parp1-/- #2	+KU70	500000	192576	156067	31252	790	3.13	31.21	375	415	137	37	100
WJL3394_RLF_N029_JoinT	Ku70-/- Parp1-/- #2	+KU70	500000	196023	160768	30102	548	3.44	32.15	200	348	110	18	92
WJL3395_RLF_N029_JoinT	Ku70-/- Parp1-/- #2	+KU70	500000	200511	164776	30510	724	2.94	32.96	182	542	172	37	135
WJL3436_RLF_N029_JoinT	Ku70-/- ATM-/-	+KU70	500000	205038	166426	31953	2355	1.27	33.29	692	1663	190	54	136
WJL3437_RLF_N029_JoinT	Ku70-/- ATM-/-	+KU70	500000	212603	176052	30072	2061	1.24	35.21	581	1480	239	42	197
WJL3438_RLF_N029_JoinT	Ku70-/- ATM-/-	+KU70	500000	208249	175390	28245	1410	0.96	35.08	568	842	123	26	97
WJL2788_RLF_N025_JoinT	Ku70-/- 53BP1-/- #1	CTR	500000	16531	13064	2546	220	1.83	2.61	33	187	34	5	29
WJL2789_RLF_N025_JoinT	Ku70-/- 53BP1-/- #1	CTR	500000	17963	14012	2892	265	1.74	2.8	3	262	35	1	34
WJL2790_RLF_N025_JoinT	Ku70-/- 53BP1-/- #1	CTR	500000	21292	17066	3035	162	1.92	3.41	0	162	19	0	19
WJL3885_RLF_N032_JoinT	Ku70-/- 53BP1-/- #1	CTR	500000	21270	13418	4966	132	1.41	2.68	0	132	25	0	25
WJL3888_RLF_N032_JoinT	Ku70-/- 53BP1-/- #1	CTR	500000	36010	24738	6190	142	1.71	4.95	22	120	45	1	44
WJL3889_RLF_N032_JoinT	Ku70-/- 53BP1-/- #1	CTR	500000	35047	24799	5724	224	1.83	4.96	52	172	51	5	46
WJL2791_RLF_N025_JoinT	Ku70-/- 53BP1-/- #1	ATMi	500000	76604	64331	8985	2216	2.26	12.87	1360	856	318	167	151
WJL2792_RLF_N025_JoinT	Ku70-/- 53BP1-/- #1	ATMi	500000	41423	34158	5787	947	2.42	6.83	607	340	232	131	101
WJL3427_RLF_N029_JoinT	Ku70-/- 53BP1-/- #1	ATMi	500000	70801	58957	9049	1818	2.07	11.79	1145	673	228	119	109
WJL2794_RLF_N025_JoinT	Ku70-/- 53BP1-/- #2	CTR	500000	27174	21486	4356	71	1.69	4.3	7	64	26	0	26
WJL2795_RLF_N025_JoinT	Ku70-/- 53BP1-/- #2	CTR	500000	20909	15786	3951	53	1.75	3.16	10	43	25	5	20
WJL2796_RLF_N025_JoinT	Ku70-/- 53BP1-/- #2	CTR	500000	20514	16442	3050	91	1.74	3.29	22	69	51	12	39
WJL2797_RLF_N025_JoinT	Ku70-/- 53BP1-/- #2	ATMi	500000	68852	55858	9834	1752	2.57	11.17	1123	629	377	203	174
WJL2798_RLF_N025_JoinT	Ku70-/- 53BP1-/- #2	ATMi	500000	63993	52158	9094	1669	2.42	10.43	1108	561	339	178	161
WJL2799_RLF_N025_JoinT	Ku70-/- 53BP1-/- #2	ATMi	500000	95130	78034	12897	2459	2.32	15.61	1601	858	355	198	157
WJL3016_RLF_N027_JoinT	Ku70-/- 53BP1-/- Exo1-/- #1	CTR	500000	47358	37412	8073	156	1.74	7.48	103	53	44	2	42
WJL3017_RLF_N027_JoinT	Ku70-/- 53BP1-/- Exo1-/- #1	CTR	500000	57236	50030	4480	96	0.99	10.01	89	7	7	2	5
WJL3018_RLF_N027_JoinT	Ku70-/- 53BP1-/- Exo1-/- #1	CTR	500000	35588	28494	5225	5	1.29	5.7	0	5	2	0	2
WJL3019_RLF_N027_JoinT	Ku70-/- 53BP1-/- Exo1-/- #1	ATMi	500000	120086	96840	16973	3127	2.48	19.37	1069	2058	217	38	179
WJL3020_RLF_N027_JoinT	Ku70-/- 53BP1-/- Exo1-/- #1	ATMi	500000	97685	79067	13513	3006	2.99	15.81	1008	1998	229	39	190
WJL3021_RLF_N027_JoinT	Ku70-/- 53BP1-/- Exo1-/- #1	ATMi	500000	108904	87353	16578	2650	2.82	17.47	868	1782	145	43	102
WJL3022_RLF_N027_JoinT	Ku70-/- 53BP1-/- Exo1-/- #2	CTR	500000	29613	22647	5486	151	1.74	4.53	13	138	40	2	38
WJL3023_RLF_N027_JoinT	Ku70-/- 53BP1-/- Exo1-/- #2	CTR	500000	31198	24594	4967	226	1.9	4.92	24	202	31	3	28
WJL3024_RLF_N027_JoinT	Ku70-/- 53BP1-/- Exo1-/- #2	CTR	500000	30987	23692	5812	292	1.59	4.74	106	186	55	13	42
WJL3025_RLF_N027_JoinT	Ku70-/- 53BP1-/- Exo1-/- #2	ATMi	500000	125539	103316	16201	3561	2.42	20.66	2005	1556	403	169	234
WJL3026_RLF_N027_JoinT	Ku70-/- 53BP1-/- Exo1-/- #2	ATMi	500000	86556	66959	16212	2084	2.7	13.39	1202	882	455	225	230
WJL3027_RLF_N027_JoinT	Ku70-/- 53BP1-/- Exo1-/- #2	ATMi	500000	118060	93460	19458	3139	2.35	18.69	1970	1169	327	148	179
WJL3033_RLF_N027_JoinT	Ku70-/- 53BP1-/- #2	+KU70	500000	112572	90379	15584	391	9.04	18.08	43	348	151	7	144
WJL3034_RLF_N027_JoinT	Ku70-/- 53BP1-/- #2	+KU70	500000	110298	89847	15314	526	8.67	17.97	127	399	152	9	143
WJL3035_RLF_N027_JoinT	Ku70-/- 53BP1-/- #2	+KU70	500000	115580	94602	14964	384	9.06	18.92	58	326	154	9	145
WJL3036_RLF_N027_JoinT	Ku70-/- 53BP1-/- #1	+KU70	500000	74402	61385	11339	137	4.78	12.28	57	80	33	8	25
WJL3037_RLF_N027_JoinT	Ku70-/- 53BP1-/- #1	+KU70	500000	84936	72830	10021	29	4.18	14.57	11	18	13	3	10
WJL3038_RLF_N027_JoinT	Ku70-/- 53BP1-/- #1	+KU70	500000	77249	63685	12034	71	4.1	12.74	23	48	23	6	17
WJL3059_RLF_N027_JoinT	Ku70-/- 53BP1-/- Exo1-/- #1	+KU70	500000	162669	139978	19876	228	3.38	28	91	137	19	4	15
WJL3060_RLF_N027_JoinT	Ku70-/- 53BP1-/- Exo1-/- #1	+KU70	500000	165526	141633	20449	171	3.79	28.33	62	109	34	12	22
WJL3061_RLF_N027_JoinT	Ku70-/- 53BP1-/- Exo1-/- #1	+KU70	500000	196818	173599	18910	633	3.3	34.72	493	140	37	8	29
WJL3062_RLF_N027_JoinT	Ku70-/- 53BP1-/- Exo1-/- #2	+KU70	500000	148547	126707	18184	137	5.36	25.34	28	109	30	3	27
WJL3063_RLF_N027_JoinT	Ku70-/- 53BP1-/- Exo1-/- #2	+KU70	500000	149177	126866	18714	59	6.18	25.37	32	27	21	7	14
WJL3064_RLF_N027_JoinT	Ku70-/- 53BP1-/- Exo1-/- #2	+KU70	500000	152197	129630	19634	121	5.5	25.93	47	74	28	8	20
WJL3423_RLF_N029_JoinT	Ku70-/- 53BP1-/- Exo1-/- #1	Mre11(ex)i	500000	37378	28652	6999	332	1.51	5.73	3	329	29	1	28
WJL3424_RLF_N029_JoinT	Ku70-/- 53BP1-/- Exo1-/- #1	Mre11(ex)i	500000	35788	27094	6825	166	1.77	5.42	12	154	29	1	28
WJL3477_RLF_N029_JoinT	Ku70-/- 53BP1-/- Exo1-/- #1	Mre11(ex)i	500000	31085	22897	6213	264	1.62	4.58	86	178	60	6	54
WJL3425_RLF_N029_JoinT	Ku70-/- 53BP1-/- Exo1-/- #1	DNA2i	500000	34606	25997	6860	140	1.55	5.2	0	140	22	0	22
WJL3426_RLF_N029_JoinT	Ku70-/- 53BP1-/- Exo1-/- #1	DNA2i	500000	35119	27105	6280	235	1.46	5.42	5	230	35	1	34
WJL3487_RLF_N029_JoinT	Ku70-/- 53BP1-/- Exo1-/- #1	DNA2i	500000	38392	29507	7292	124	1.58	5.9	5	119	45	2	43
WJL3471_RLF_N029_JoinT	Ku70-/- 53BP1-/- #1	Mre11(ex)i	500000	21866	16793	4357	130	1.64	3.36	25	105	25	6	19
WJL3472_RLF_N029_JoinT	Ku70-/- 53BP1-/- #1	Mre11(ex)i	500000	22701	17525	4291	328	1.67	3.51	38	290	40	5	35
WJL3473_RLF_N029_JoinT	Ku70-/- 53BP1-/- #1	Mre11(ex)i	500000	21820	16747	4224	199	1.44	3.35	17	182	20	5	15
WJL3474_RLF_N029_JoinT	Ku70-/- 53BP1-/- #2	Mre11(ex)i	500000	25593	17592	6196	197	1.61	3.52	43	154	57	10	47
WJL3475_RLF_N029_JoinT	Ku70-/- 53BP1-/- #2	Mre11(ex)i	500000	26220	18374	6184	110	1.5	3.67	9	101	35	4	31
WJL3476_RLF_N029_JoinT	Ku70-/- 53BP1-/- #2	Mre11(ex)i	500000	24790	18058	5187	109	1.42	3.61	44	65	23	7	16
WJL3478_RLF_N029_JoinT	Ku70-/- 53BP1-/- Exo1-/- #2	Mre11(ex)i	500000	33684	24397	7547	249	1.69	4.88	22	227	71	7	64
WJL3479_RLF_N029_JoinT	Ku70-/- 53BP1-/- Exo1-/- #2	Mre11(ex)i	500000	37712	27252	8615	285	1.58	5.45	68	217	72	14	58
WJL3480_RLF_N029_JoinT	Ku70-/- 53BP1-/- Exo1-/- #2	Mre11(ex)i	500000	36456	26572	7899	257	1.51	5.31	57	200	53	11	42
WJL3481_RLF_N029_JoinT	Ku70-/- 53BP1-/- #1	DNA2i	500000	24416	19296	4294	195	1.62	3.86	22	173	30	5	25
WJL3482_RLF_N029_JoinT	Ku70-/- 53BP1-/- #1	DNA2i	500000	22281	16982	4426	214	1.61	3.4	14	200	23	4	19
WJL3483_RLF_N029_JoinT	Ku70-/- 53BP1-/- #1	DNA2i	500000	22185	17267	4166	97	1.55	3.45	5	92	20	4	16
WJL3484_RLF_N029_JoinT	Ku70-/- 53BP1-/- #2	DNA2i	500000	28928	22107	5013	156	1.54	4.42	11	145	34	2	32
WJL3485_RLF_N029_JoinT	Ku70-/- 53BP1-/- #2	DNA2i	500000	27292	20341	4978	139	1.43	4.07	66	73	42	11	31
WJL3486_RLF_N029_JoinT	Ku70-/- 53BP1-/- #2	DNA2i	500000	26118	19222	4982	130	1.69	3.84	15	115	36	2	34
WJL3488_RLF_N029_JoinT	Ku70-/- 53BP1-/- Exo1-/- #2	DNA2i	500000	34672	25813	7311	145	1.6	5.16	16	129	35	1	34
WJL3489_RLF_N029_JoinT	Ku70-/- 53BP1-/- Exo1-/- #2	DNA2i	500000	35875	26697	7279	180	1.52	5.34	56	124	53	7	46
WJL3490_RLF_N029_JoinT	Ku70-/- 53BP1-/- Exo1-/- #2	DNA2i	500000	37888	29194	6792	187	1.62	5.84	34	153	52	6	46
WJL2800_RLF_N025_JoinT	Ku70-/- Lig4-/-	CTR	500000	69799	55139	12882	816	4.99	11.03	111	705	282	33	249
WJL2801_RLF_N025_JoinT	Ku70-/- Lig4-/-	CTR	500000	72628	57864	12929	830	5.28	11.57	113	717	272	35	237
WJL2802_RLF_N025_JoinT	Ku70-/- Lig4-/-	CTR	500000	68512	55223	11511	895	4.95	11.04	129	766	171	17	154
WJL3056_RLF_N027_JoinT	Ku70-/- Lig4-/-	+KU70	500000	43056	31683	10097	821	1.89	6.34	256	565	145	47	98
WJL3057_RLF_N027_JoinT	Ku70-/- Lig4-/-	+KU70	500000	47834	34100	12216	1042	1.62	6.82	246	796	168	38	130
WJL3058_RLF_N027_JoinT	Ku70-/- Lig4-/-	+KU70	500000	49506	35736	11906	1259	1.78	7.15	303	956	183	55	128
WJL3468_RLF_N029_JoinT	Ku70-/- Lig4-/-	+KU70	500000	42180	29332	11674	456	2.9	5.87	99	357	178	38	140
WJL3469_RLF_N029_JoinT	Ku70-/- Lig4-/-	+KU70	500000	39794	28011	10760	414	3.02	5.6	70	344	170	37	133
WJL3470_RLF_N029_JoinT	Ku70-/- Lig4-/-	+KU70	500000	41710	29892	10623	538	2.95	5.98	125	413	200	45	155
WJL2803_RLF_N025_JoinT	Ku70-/- Lig4-/-	ATMi	500000	39229	34418	2535	1579	28.25	6.88	300	1279	295	35	260
WJL2804_RLF_N025_JoinT	Ku70-/- Lig4-/-	ATMi	500000	36264	32320	2093	1188	22.78	6.46	143	1045	244	23	221
WJL2805_RLF_N025_JoinT	Ku70-/- Lig4-/-	ATMi	500000	37448	32852	2665	1200	26.95	6.57	177	1023	185	22	163
WJL3080_RLF_N027_JoinT	Ku70-/- Lig4-/- 53BP1-/- #1	CTR	500000	21628	18969	2145	55	26.11	3.79	0	55	12	0	12
WJL3081_RLF_N027_JoinT	Ku70-/- Lig4-/- 53BP1-/- #1	CTR	500000	20046	17095	2324	58	15.55	3.42	4	54	12	2	10
WJL3082_RLF_N027_JoinT	Ku70-/- Lig4-/- 53BP1-/- #1	CTR	500000	21716	18795	2327	163	26.18	3.76	0	163	25	0	25
WJL3083_RLF_N027_JoinT	Ku70-/- Lig4-/- 53BP1-/- #1	ATMi	441380	28138	23703	3575	402	34.25	5.37	40	362	60	13	47
WJL3084_RLF_N027_JoinT	Ku70-/- Lig4-/- 53BP1-/- #1	ATMi	500000	40445	35160	4166	414	50.25	7.03	117	297	77	9	68
WJL3085_RLF_N027_JoinT	Ku70-/- Lig4-/- 53BP1-/- #1	ATMi	500000	40891	35712	4024	528	33	7.14	86	442	99	13	86
WJL3086_RLF_N027_JoinT	Ku70-/- Lig4-/- 53BP1-/- #2	CTR	500000	22904	19952	1508	100	22.22	3.99	0	100	18	0	18
WJL3087_RLF_N027_JoinT	Ku70-/- Lig4-/- 53BP1-/- #2	CTR	500000	23295	20142	1608	115	18.15	4.03	6	109	24	1	23
WJL3088_RLF_N027_JoinT	Ku70-/- Lig4-/- 53BP1-/- #2	CTR	500000	30031	26272	1515	159	18.83	5.25	2	157	39	1	38
WJL3089_RLF_N027_JoinT	Ku70-/- Lig4-/- 53BP1-/- #2	ATMi	500000	24067	21367	1331	316	34.13	4.27	70	246	84	17	67
WJL3090_RLF_N027_JoinT	Ku70-/- Lig4-/- 53BP1-/- #2	ATMi	500000	20831	18319	1296	403	52.36	3.66	116	287	74	15	59
WJL3091_RLF_N027_JoinT	Ku70-/- Lig4-/- 53BP1-/- #2	ATMi	500000	20607	17984	1142	376	61.73	3.6	28	348	75	6	69
WJL3098_RLF_N027_JoinT	Ku70-/- Lig4-/- 53BP1-/- #1	+KU70	500000	27269	15058	10966	118	4.49	3.01	1	117	20	1	19
WJL3099_RLF_N027_JoinT	Ku70-/- Lig4-/- 53BP1-/- #1	+KU70	500000	27519	15278	11271	101	4.41	3.06	52	49	9	1	8
WJL3100_RLF_N027_JoinT	Ku70-/- Lig4-/- 53BP1-/- #1	+KU70	500000	25885	13049	11593	50	4.77	2.61	11	39	20	2	18
WJL3101_RLF_N027_JoinT	Ku70-/- Lig4-/- 53BP1-/- #2	+KU70	500000	14676	11968	1147	55	3.54	2.39	4	51	12	2	10
WJL3102_RLF_N027_JoinT	Ku70-/- Lig4-/- 53BP1-/- #2	+KU70	500000	15151	12708	1170	28	4.38	2.54	9	19	6	2	4
WJL3103_RLF_N027_JoinT	Ku70-/- Lig4-/- 53BP1-/- #2	+KU70	500000	13087	10904	887	35	5.22	2.18	1	34	8	1	7
WJL4285_RLF_N036_JoinT	WT	Cycling	500000	24269	21264	769	3	500	4.2528	1	2	2	1	1
WJL4286_RLF_N036_JoinT	WT	Cycling	500000	25104	20747	1162	0	222.222	4.1494	0	0	0	0	0
WJL4287_RLF_N036_JoinT	WT	Cycling	500000	22602	19376	969	2	136.986	3.8752	0	2	2	0	2
WJL4288_RLF_N036_JoinT	WT	CTR	500000	352630	341922	4008	464	60.6061	68.3844	304	160	46	23	23
WJL4289_RLF_N036_JoinT	WT	CTR	500000	339201	328427	4428	300	59.5238	65.6854	107	193	43	6	37
WJL4290_RLF_N036_JoinT	WT	CTR	500000	339326	327911	4541	207	52.356	65.5822	37	170	37	9	28
WJL4297_RLF_N036_JoinT	Ku70-/-	Cycling	500000	13726	5055	4422	85	2.11327	1.011	0	85	21	0	21
WJL4298_RLF_N036_JoinT	Ku70-/-	Cycling	500000	8294	2921	2944	91	1.91498	0.5842	0	91	32	0	32
WJL4299_RLF_N036_JoinT	Ku70-/-	Cycling	500000	10884	4777	3620	39	1.55812	0.9554	0	39	8	0	8
WJL4301_RLF_N036_JoinT	Ku70-/-	CTR	500000	188052	145785	34614	1978	1.11	29.157	415	1563	242	51	191
WJL4302_RLF_N036_JoinT	Ku70-/-	CTR	500000	192122	150778	33191	2034	1.09673	30.1556	415	1619	223	48	175
