# Supplementary material for: ATM and 53BP1 regulate alternative end joining–mediated V(D)J recombination
Source: Sci Adv. 2024 Jul 31;10(31):eadn4682. doi: 10.1126/sciadv.adn4682 (PMC11290492; doi:10.1126/sciadv.adn4682)
Supplement: Supplementary file 2 — Tables S1 to S6 [file sciadv.adn4682_tables_s1_to_s6.zip › sciadv.adn4682_table_s5.xlsx]

## Sheet: Sheet1
Gene	Exon-KO	Oligo	Sequence	Function	Note
Ku70	4-5	Ku70-del_1	GCAGTGCAACACTGGTTCCA	Gene Knockout	crRNA spacer
		Ku70-del_2	GATGGTGCCAGGCCAGATGT	Gene Knockout	crRNA spacer
		Ku70-F	CCTCCAGGGCTATGTTCGAA	Genotyping
		Ku70-MF	GCAGGCCTCAAGCAGGCCAT	Genotyping
		Ku70-R	CCTGGCTTCTTCAGATGCAT	Genotyping
XRCC1	15-17	XR1-del_1	AGAGGCCTGCAGGAGCTTCC	Gene Knockout	crRNA spacer
		XR1-del_2	GGATGGCGAGGATGGCGTCA	Gene Knockout	crRNA spacer
		XR1-F	AGGAGCCCTTTCCAGGCTTGTGG	Genotyping
		XR1-MR	CAGCTGCCTGTGAGACCTGTGC	Genotyping
		XR1-R	TCAATGCCTCCAGCTCACTGACC	Genotyping
ATM	60	ATM-del_1	GCTTCTGTCTCACAAGGAGA	Gene Knockout	crRNA spacer
		ATM-del_2	GTCCTCAGTCGATTATCACT	Gene Knockout	crRNA spacer
		ATM-E59-F	CTGGTTCTATTTCTCTACCTCAG	Genotyping
		ATM-E59-R	GGTAAACTCGGCTTCAGGAAC	Genotyping
Exo1	5	Exo1-del_1	CGCTTAGTGAGAGTGAGGCT	Gene Knockout	crRNA spacer
		Exo1-del_2	ACATCTGAAGAAGCACTTGC	Gene Knockout	crRNA spacer
		Exo1-del_3	GGCTCGAGTTGGAAAGCAGG	Gene Knockout	crRNA spacer
		Exo1-F	TAGTAGGACAGCATGGCACAGC	Genotyping
		Exo1-R	GAGACAAGCCTGTGTAACACAG	Genotyping
Parp1	4	Parp1-del_1	ACTCAAGGCCCTAGGTTAGC	Gene Knockout	crRNA spacer
		Parp1-del_2	CTCTGAGGCTATAGGAGCAG	Gene Knockout	crRNA spacer
		Parp1-F	ACTCAAGGCCCTAGGTTAGC	Genotyping
		Parp1-R	CTGCTCCTATAGCCTCAGAG	Genotyping
53BP1	19	53BP1-del_1	GTTCCTTCCCAATTCCCACC	Gene Knockout	crRNA spacer
		53BP1-del_2	GCCTTACCCAGTTCCCGAGG	Gene Knockout	crRNA spacer
		53BP1-del_3	GGCACTGTTTCTCCAGCTCA	Gene Knockout	crRNA spacer
		53BP1-F	TGGGTTCTTTCTTCAATGTTTTGC	Genotyping
		53BP1-R	GATGCCACACCCATTTCTGC	Genotyping
Lig4	2	KL47	GTATTCGGTGCTAAATAGTC	Genotyping
		KL49	AAGTTGGGTGTCCGATTCAG	Genotyping
		KL50	TATGGACAGCTACGCAATGG	Genotyping
